# Supplementary material for: A trade-off in evolution: the adaptive landscape of spiders without venom glands
Source: Gigascience. 2024 Aug 5;13:giae048. doi: 10.1093/gigascience/giae048 (PMC11299198; doi:10.1093/gigascience/giae048)
Supplement: giae048_Supplemental_Files [file giae048_supplemental_files.zip]

Archive with 6 entries (6 files):
- Additional file 1.mp4
- Additional file 2.mp4
- Additional file 3.mp4
- Additional file 4-giga.xlsx
- Additional file 5-giga.docx
- Additional file 6.fa
