# Supplementary material for: A trade-off in evolution: the adaptive landscape of spiders without venom glands
Source: Gigascience. 2024 Aug 5;13:giae048. doi: 10.1093/gigascience/giae048 (PMC11299198; doi:10.1093/gigascience/giae048)
Supplement: giae048_Supplemental_Files [file giae048_supplemental_files.zip › Additional file 4-giga.xlsx]

## Sheet: Table S1
Table S1. Genome survey prediction of Octonoba sinensis
K	K-mer Number	GenomeSize(Genomescope)	Repeat(%)	Heterozygous Ratio(%)	Used Bases(bp)	Sequence Depth(X)
17	228,615,652,522	1,466,195,784	69.05	0.29%	259,342,789,492	176.88
19	225,740,076,368	1,466,977,028	49.81	0.29%	259,141,935,166	176.65
21	222,705,663,250	1,467,838,530	41.64	0.29%	259,088,050,271	176.51
23	219,572,284,586	1,469,042,449	38.18	0.29%	259,067,752,822	176.35
25	216,380,882,083	1,470,258,259	36.00	0.28%	259,062,907,105	176.20
27	213,147,977,513	1,471,281,168	34.23	0.28%	259,061,031,176	176.08
29	209,881,583,343	1,472,251,748	32.68	0.28%	259,062,353,680	175.96
31	206,586,674,621	1,473,024,949	31.31	0.27%	259,065,141,591	175.87

## Sheet: Table S2
Table S2. Genome assembly
	Scaffolds Num.	Sequences on chromosomes	Genes Num.	Genes on chromosomes
Genome assembly of Octonoba sinensis	20	95.93%	24579	99.09%
Genome BUSCO (n = 2934)	Octonoba sinensis	C:95.3%[S:90.1%,D:5.2%],F:0.8%,M:3.9%
Protein BUSCO (n = 2934)	Ectatosticta davidi	C: 92.06%[S: 79.99%, D: 12.07%], F: 1.36%, M: 6.58%
	Parasteatoda tepidariorum	C: 99.22%[S: 57.50%, D: 41.72%], F: 0.37%, M: 0.41%
	Latrodectus elegans	C: 96.46%[S: 61.83%, D: 34.63%], F: 0.58%, M: 2.97%
	Trichonephila antipodiana	C: 96.66%[S: 91.45%, D: 5.21%], F: 0.82%, M: 2.52%
	Argiope bruennichi	C: 90.22%[S: 74.54%, D: 15.68%], F: 2.93%, M: 6.85%
	Octonoba sinensis	C: 94.75%[S: 78.87%, D: 15.88%], F: 1.06%, M: 4.19%
	Uloborus diversus	C: 95.88%[S: 83.40%, D: 12.47%], F: 0.31%, M: 3.82%
	Deinopis sp.	C: 93.08%[S: 55.21%, D: 37.87%], F: 1.91%, M: 5.01%
	Pardosa pseudoannulata	C: 93.59%[S: 53.41%, D: 40.18%], F: 1.87%, M: 4.53%
	Dolomedes plantarius	C: 94.96%[S: 60.70%, D: 34.25%], F: 1.19%, M: 3.85%

## Sheet: Table S3
Table S3. Repeat sequences of Octonoba sinensis Genome
==================================================
file name: Os.1.0.genome.fa
sequences: 20
total length: 1344446310 bp (1344446269 bp excl N/X-runs)
GC level: 32.57 %
bases masked: 740498727 bp ( 55.08 %)
==================================================
number of length percentage
elements* occupied of sequence
--------------------------------------------------
Retroelements 185608 84690681 bp 6.30 %
SINEs: 60562 13328382 bp 0.99 %
Penelope 26131 12938828 bp 0.96 %
LINEs: 59308 28390535 bp 2.11 %
CRE/SLACS 0 0 bp 0.00 %
L2/CR1/Rex 18186 8506923 bp 0.63 %
R1/LOA/Jockey 4625 2064966 bp 0.15 %
R2/R4/NeSL 370 138764 bp 0.01 %
RTE/Bov-B 2745 657704 bp 0.05 %
L1/CIN4 54 12042 bp 0.00 %
LTR elements: 65738 42971764 bp 3.20 %
BEL/Pao 6005 5295989 bp 0.39 %
Ty1/Copia 16812 7825371 bp 0.58 %
Gypsy/DIRS1 34378 25695479 bp 1.91 %
Retroviral 8543 4154925 bp 0.31 %
DNA transposons 800226 248674796 bp 18.50 %
hobo-Activator 325180 96402469 bp 7.17 %
Tc1-IS630-Pogo 190202 59313059 bp 4.41 %
En-Spm 0 0 bp 0.00 %
MuDR-IS905 0 0 bp 0.00 %
PiggyBac 28686 7109377 bp 0.53 %
Tourist/Harbinger 4998 762055 bp 0.06 %
Other (Mirage, 4182 2095622 bp 0.16 %
P-element, Transib)
Rolling-circles 46966 14220954 bp 1.06 %
Unclassified: 1470061 375364314 bp 27.92 %
Total interspersed repeats: 708729791 bp 52.72 %
Small RNA: 15447 3090041 bp 0.23 %
Satellites: 80 21320 bp 0.00 %
Simple repeats: 347764 13956043 bp 1.04 %
Low complexity: 65620 3137954 bp 0.23 %
==================================================
* most repeats fragmented by insertions or deletions
have been counted as one element
RepeatMasker version 4.1.2-p1 , default mode
run with rmblastn version 2.11.0+
The query was compared to classified sequences in ".../Os-families.fa"
FamDB:

## Sheet: Table S4
Table S4. Transcriptome assembly and genomes used in this study
Species	Assembly version (source)	Source	Assembly level
Ectatosticta davidi	10.57760/sciencedb.06872124	Sciencedb	Chromosome
Argiope bruennichi	GCA_015342795.1_ASM1534279v1	NCBI	Chromosome
Parasteatoda tepidariorum	10.11922/sciencedb.o00019.00014	Sciencedb	Chromosome
Latrodectus elegans	-	GigaDB	Chromosome
Trichonephila antipodiana	-	GigaDB	Chromosome
Uloborus diversus	GCA_026930045.1_Udiv.v.3.1	NCBI	Chromosome
Pardosa pseudoannulata	GCA_032207245.1_NJAU_Ppse_V1	NCBI	Chromosome
Dolomedes plantarius	GCA_907164885.2_qDolPla1.2	NCBI	Chromosome
Deinopis sp.		This study	Transcriptome assembly

## Sheet: Table S5
Table S5. Genes under positive selection pressure on the node of the Uloboridae
Octonoba sinensis	Uloborus diversus	Homologs in Parasteatoda tepidariorum
g10032.t1	XP_054714096.1	LOC107454900
g10161.t1	XP_054714363.1	LOC107447981
g10259.t1	XP_054715378.1	LOC107438411
g10272.t1	XP_054714176.1	LOC107445743
g10292.t1	XP_054714297.1	LOC107446409
g10326.t1	XP_054715512.1	LOC107453483
g10394.t1	XP_054714167.1	LOC107457414
g10553.t1	XP_054714993.1	LOC107439028
g1059.t1	XP_054708065.1	LOC107436100
g10673.t1	XP_054715247.1	LOC107443113
g10705.t1	XP_054714830.1	LOC107447429
g10733.t1	XP_054715814.1	LOC107442434
g10776.t1	XP_054714310.1	LOC107440608
g10795.t1	XP_054714401.1	LOC107450905
g10813.t1	XP_054715754.1	LOC107449527
g10818.t1	XP_054714334.1	LOC107452953
g10917.t1	XP_054715320.1	LOC107447161
g10950.t1	XP_054715769.1	LOC107443375
g11006.t1	XP_054715409.1	LOC107456323
g11165.t1	XP_054714770.1	LOC107451861
g11576.t1	XP_054710667.1	LOC107453991
g11577.t1	XP_054712151.1	LOC107453990
g11588.t1	XP_054710619.1	LOC110282224
g11670.t1	XP_054710657.1	LOC107452877
g11705.t1	XP_054711757.1	LOC107442231
g11771.t1	XP_054710984.1	LOC107444068
g11837.t1	XP_054710017.1	LOC107455435
g12048.t1	XP_054711048.1	LOC107436105
g1208.t1	XP_054708031.1	LOC107445490
g12104.t1	XP_054710395.1	LOC107448977
g1228.t1	XP_054706998.1	LOC107439267
g12300.t1	XP_054712102.1	LOC107448645
g12366.t1	XP_054711163.1	LOC107446587
g12382.t1	XP_054710842.1	LOC107443669
g12405.t1	XP_054712028.1	LOC107449967
g12436.t1	XP_054710499.1	LOC107454230
g12453.t1	XP_054709856.1	LOC107449138
g12672.t1	XP_054711860.1	LOC107457247
g12718.t1	XP_054711095.1	LOC107440842
g12737.t1	XP_054709959.1	LOC107448698
g12789.t1	XP_054711699.1	LOC107447867
g12862.t1	XP_054709897.1	LOC107443771
g12869.t1	XP_054710682.1	LOC107442704
g12887.t1	XP_054710085.1	LOC107454559
g12888.t1	XP_054710824.1	LOC107454562
g12914.t1	XP_054710573.1	LOC107453760
g12944.t1	XP_054710361.1	LOC107443647
g12972.t1	XP_054710382.1	LOC107442968
g12976.t1	XP_054710443.1	LOC107439419
g13058.t1	XP_054710271.1	LOC107436678
g1312.t1	XP_054706958.1	LOC107447541
g13132.t1	XP_054710720.1	LOC107448491
g13162.t1	XP_054711205.1	LOC107445584
g13213.t1	XP_054710674.1	LOC107438058
g13236.t1	XP_054710235.1	LOC107454961
g13239.t1	XP_054711721.1	LOC107437215
g13244.t1	XP_054710105.1	LOC122269938
g13293.t1	XP_054711229.1	LOC107443656
g13296.t1	XP_054723760.1	LOC107440339
g13429.t1	XP_054710572.1	LOC107453923
g13437.t1	XP_054710112.1	LOC107452505
g13447.t1	XP_054710481.1	LOC107436467
g13453.t1	XP_054711269.1	LOC107438567
g13497.t1	XP_054709877.1	LOC107439298
g13552.t1	XP_054710757.1	LOC107455483
g13696.t1	XP_054710120.1	LOC107443022
g13705.t1	XP_054710224.1	LOC107455997
g13719.t1	XP_054712123.1	LOC107444977
g13796.t1	XP_054711364.1	LOC107452888
g13903.t1	XP_054709925.1	LOC107455391
g13918.t1	XP_054710631.1	LOC107450414
g13973.t1	XP_054711547.1	LOC107448457
g14054.t1	XP_054710883.1	LOC107448431
g14090.t1	STRG.18284.1.p1	LOC107457363
g14181.t1	XP_054712089.1	LOC107446235
g14254.t1	XP_054711745.1	LOC107437774
g14382.t1	XP_054710197.1	LOC107450860
g14439.t1	XP_054710093.1	LOC107439842
g14471.t1	XP_054710930.1	LOC107437782
g14520.t1	XP_054710025.1	LOC107451736
g14553.t1	XP_054711494.1	LOC107437740
g14563.t1	XP_054710530.1	LOC107446113
g16874.t1	XP_054721199.1	LOC107446029
g1714.t1	XP_054706908.1	LOC107439633
g17418.t1	XP_054721312.1	LOC107457163
g1831.t1	XP_054707728.1	LOC107442601
g18694.t1	XP_054722167.1	LOC107451625
g1870.t1	XP_054707611.1	LOC107450377
g1903.t1	XP_054707623.1	LOC107438861
g19132.t1	XP_054721643.1	LOC107443872
g1914.t1	XP_054706757.1	LOC107447409
g19153.t1	XP_054722010.1	LOC107448366
g19380.t1	XP_054721743.1	LOC107439757
g19449.t1	XP_054721367.1	LOC107441421
g19656.t1	XP_054721529.1	LOC107446611
g19744.t1	XP_054708849.1	LOC107454824
g19750.t1	XP_054709588.1	LOC107444063
g19934.t1	XP_054722290.1	LOC110282621
g20100.t1	XP_054708662.1	LOC107441160
g20226.t1	XP_054709272.1	LOC107451773
g20441.t1	XP_054708704.1	LOC107439183
g20554.t1	XP_054708259.1	LOC107455456
g20601.t1	XP_054708725.1	LOC107454242
g20634.t1	XP_054708943.1	LOC107448944
g2066.t1	XP_054706790.1	LOC107447463
g2084.t1	XP_054706206.1	LOC107439600
g20862.t1	XP_054708324.1	LOC107440906
g21091.t1	XP_054708233.1	LOC107453508
g21231.t1	XP_054708529.1	LOC107452344
g21273.t1	XP_054708699.1	LOC107455086
g2127.t1	XP_054706894.1	LOC107450601
g21343.t1	XP_054709066.1	LOC107448897
g21403.t1	XP_054708822.1	LOC107455347
g21409.t1	XP_054708908.1	LOC107443340
g21657.t1	XP_054709515.1	LOC107449649
g21726.t1	XP_054708527.1	LOC107455835
g21757.t1	XP_054709196.1	LOC107450568
g21811.t1	XP_054708785.1	LOC107440458
g22097.t1	XP_054716786.1	LOC107454159
g2212.t1	XP_054706870.1	LOC107444880
g22180.t1	XP_054717658.1	LOC107443179
g22230.t1	XP_054716863.1	LOC107452568
g22245.t1	XP_054716882.1	LOC107453404
g22288.t1	XP_054717117.1	LOC107440856
g22399.t1	XP_054717685.1	LOC107444455
g2240.t1	XP_054706323.1	LOC107447068
g2241.t1	XP_054706317.1	LOC107447063
g2245.t1	XP_054706316.1	LOC107453729
g22465.t1	XP_054717295.1	LOC107441387
g22507.t1	XP_054716131.1	LOC107455017
g22554.t1	XP_054716936.1	LOC107447008
g22580.t1	XP_054716647.1	LOC107442930
g22781.t1	XP_054717284.1	LOC107453730
g22821.t1	XP_054716015.1	LOC107444495
g22879.t1	XP_054716964.1	LOC107453974
g22909.t1	XP_054717661.1	LOC107455554
g23050.t1	XP_054717366.1	LOC107448725
g23115.t1	XP_054716094.1	LOC107449794
g23203.t1	XP_054717109.1	LOC107444233
g23212.t1	XP_054717130.1	LOC107436482
g23215.t1	XP_054717647.1	LOC107438351
g23229.t1	XP_054715916.1	LOC107449753
g23248.t1	XP_054716303.1	LOC107447088
g23365.t1	XP_054716425.1	LOC107446987
g23382.t1	XP_054717513.1	LOC107437680
g23400.t1	XP_054716426.1	LOC107437704
g23536.t1	XP_054717082.1	LOC107451253
g23910.t1	XP_054717225.1	LOC107450168
g23930.t1	XP_054717467.1	LOC107451684
g23967.t1	XP_054717181.1	LOC107440408
g24011.t1	XP_054716118.1	LOC107447635
g24049.t1	XP_054716204.1	LOC107446712
g24201.t1	XP_054716162.1	LOC107455161
g24250.t1	XP_054716243.1	LOC107441734
g2436.t1	XP_054706308.1	LOC107439667
g24412.t1	XP_054716110.1	LOC107437367
g24436.t1	XP_054716326.1	LOC107455927
g24456.t1	XP_054716599.1	LOC107455289
g25057.t1	XP_054723343.1	LOC107446558
g25108.t1	XP_054713853.1	LOC107453772
g25115.t1	XP_054712793.1	LOC107453775
g25154.t1	XP_054713862.1	LOC107436230
g25179.t1	XP_054722688.1	LOC107446086
g25188.t1	XP_054722721.1	LOC107438534
g25273.t1	XP_054713342.1	LOC107442290
g25284.t1	XP_054713874.1	LOC122270274
g25313.t1	XP_054712280.1	LOC107445069
g25384.t1	XP_054712626.1	LOC107443611
g25422.t1	XP_054713810.1	LOC107445237
g25529.t1	XP_054713705.1	LOC107451554
g25569.t1	XP_054712620.1	LOC107439043
g25615.t1	XP_054712764.1	LOC107438729
g2563.t1	XP_054707541.1	LOC107452288
g25672.t1	XP_054712241.1	LOC107447099
g25695.t1	XP_054713228.1	LOC107455012
g25767.t1	XP_054712467.1	LOC107438289
g25773.t1	XP_054712513.1	LOC107445353
g25807.t1	XP_054713244.1	LOC107447004
g25824.t1	XP_054713751.1	LOC107438746
g25834.t1	XP_054712327.1	LOC107436148
g25891.t1	XP_054713907.1	LOC107444806
g26054.t1	XP_054713671.1	LOC107439698
g26128.t1	XP_054712478.1	LOC107436879
g26196.t1	XP_054712618.1	LOC107439662
g26230.t1	STRG.20469.1.p1	LOC107443296
g26364.t1	XP_054712585.1	LOC107447591
g26365.t1	XP_054713301.1	LOC107456787
g26615.t1	XP_054713199.1	LOC107446360
g26727.t1	XP_054712339.1	LOC107456018
g26738.t1	XP_054712982.1	LOC107445244
g26753.t1	XP_054712871.1	LOC107446402
g26762.t1	XP_054712994.1	LOC107444804
g26821.t1	XP_054713069.1	LOC107440457
g26825.t1	XP_054713902.1	LOC107447672
g26857.t1	XP_054712562.1	LOC107441525
g26898.t1	XP_054713056.1	LOC107437816
g26928.t1	XP_054712792.1	LOC107439385
g26933.t1	XP_054713034.1	LOC107439379
g27006.t1	XP_054712569.1	LOC107456790
g27026.t1	XP_054713441.1	LOC107442146
g27036.t1	XP_054712392.1	LOC107454335
g27210.t1	XP_054712859.1	LOC107449901
g27351.t1	XP_054712444.1	LOC107443488	g27351.t1
g27376.t1	XP_054712217.1	LOC107443556
g27413.t1	XP_054712256.1	LOC107455133
g27441.t1	XP_054713529.1	LOC107449253
g27484.t1	XP_054713375.1	LOC107453543
g27486.t1	XP_054711952.1	LOC107455305
g27538.t1	XP_054712734.1	LOC107444808
g2758.t1	STRG.6787.1.p1	LOC107451476
g27612.t1	XP_054718014.1	LOC107456545
g27799.t1	XP_054718703.1	LOC107436569
g27841.t1	XP_054719131.1	LOC107440470
g27873.t1	XP_054718780.1	LOC107436358
g27932.t1	XP_054718848.1	LOC107454206
g27952.t1	XP_054718210.1	LOC107441035
g28009.t1	XP_054719165.1	LOC107452516
g28059.t1	XP_054719171.1	LOC107452785
g28084.t1	XP_054718666.1	LOC107451099
g28094.t1	XP_054717741.1	LOC107440627
g2814.t1	XP_054724894.1	LOC107454021
g2815.t1	XP_054706539.1	LOC107454022
g28252.t1	XP_054718075.1	LOC107455820
g28297.t1	XP_054718132.1	LOC107445409
g28333.t1	XP_054718176.1	LOC107438873
g28466.t1	XP_054718682.1	LOC122272376
g28501.t1	XP_054719322.1	LOC107441357
g2857.t1	XP_054707334.1	LOC107447610
g28672.t1	XP_054719065.1	LOC107453656
g2867.t1	XP_054706620.1	LOC107450118
g2874.t1	XP_054707407.1	LOC107443903
g28797.t1	XP_054718312.1	LOC107455633
g28805.t1	XP_054717795.1	LOC107436563
g28860.t1	XP_054719107.1	LOC107439374
g28908.t1	XP_054717989.1	LOC107454459
g28983.t1	XP_054718146.1	LOC107438875
g29048.t1	XP_054718803.1	LOC107457301
g29088.t1	XP_054718639.1	LOC107453826
g29091.t1	XP_054717808.1	LOC107446747
g2912.t1	XP_054706602.1	LOC107436533
g29162.t1	STRG.30197.1.p1	LOC107443594
g29197.t1	XP_054719027.1	LOC107451439
g29297.t1	XP_054717791.1	LOC107436536
g29316.t1	XP_054717846.1	LOC107437354
g29475.t1	XP_054718571.1	LOC107440869
g29529.t1	XP_054718851.1	LOC107447257
g2966.t1	XP_054724954.1	LOC107457356
g29728.t1	XP_054717765.1	LOC107440780
g29789.t1	XP_054718090.1	LOC107445611
g30043.t1	XP_054719384.1	LOC107447726
g30080.t1	XP_054712945.1	LOC107451191
g30099.t1	XP_054722870.1	LOC107436175
g3017.t1	XP_054707367.1	LOC107455970
g3021.t1	XP_054706568.1	LOC107438310
g3024.t1	XP_054706567.1	LOC107438063
g30765.t1	XP_054719579.1	LOC107439218
g3084.t1	XP_054707410.1	LOC107457436
g30851.t1	XP_054720410.1	LOC107442127
g3086.t1	XP_054706621.1	LOC107457438
g30909.t1	XP_054720315.1	LOC107441204
g31000.t1	XP_054720935.1	LOC107436126
g31007.t1	XP_054720933.1	LOC107436122
g31022.t1	XP_054720421.1	LOC107448766
g31028.t1	XP_054719850.1	LOC107441820
g31072.t1	XP_054721132.1	LOC107441673
g31252.t1	XP_054720285.1	LOC107444724
g31272.t1	XP_054720856.1	LOC107439580
g31306.t1	XP_054719657.1	LOC107456687
g31357.t1	XP_054720817.1	LOC107440409
g31401.t1	XP_054719804.1	LOC107451075
g3152.t1	XP_054707428.1	LOC107449586
g31553.t1	XP_054720840.1	LOC107452250
g31571.t1	XP_054719595.1	LOC122270760
g31651.t1	XP_054719737.1	LOC107440734
g31816.t1	XP_054720969.1	LOC107451475
g3182.t1	XP_054725016.1	LOC107441884
g31856.t1	XP_054720712.1	LOC107445805
g31861.t1	XP_054719958.1	LOC107448689
g31882.t1	XP_054719715.1	LOC107452586
g31911.t1	XP_054720001.1	LOC107455938
g32011.t1	XP_054720180.1	LOC107436922
g32402.t1	XP_054720305.1	LOC107450873
g32441.t1	XP_054719708.1	LOC107456361
g32443.t1	XP_054719689.1	LOC107456302
g32487.t1	XP_054720405.1	LOC107436370
g32523.t1	XP_054720388.1	LOC107444462
g3257.t1	XP_054707472.1	LOC107439270
g32629.t1	XP_054717153.1	LOC107437622
g32783.t1	XP_054721163.1	LOC107449656
g33126.t1	XP_054720530.1	LOC107445296
g3327.t1	XP_054724873.1	LOC107437564
g3344.t1	XP_054724856.1	LOC107438605
g33841.t1	XP_054719971.1	LOC107436652
g33843.t1	XP_054721111.1	LOC107436653
g33844.t1	XP_054719773.1	LOC107436654
g33871.t1	XP_054715180.1	LOC107456411
g3388.t1	XP_054724834.1	LOC107454091
g3400.t1	XP_054724831.1	LOC107440583
g34428.t1	XP_054721141.1	LOC107444093
g34464.t1	XP_054721001.1	LOC107436343
g34566.t1	XP_054720097.1	LOC107452266
g3463.t1	XP_054706505.1	LOC110282037
g34881.t1	XP_054722573.1	LOC107442880
g35161.t1	XP_054722522.1	LOC107437917
g35167.t1	XP_054722552.1	LOC107454202
g3534.t1	XP_054724792.1	LOC107437591
g3542.t1	XP_054706491.1	LOC107443203
g3560.t1	XP_054707225.1	LOC107451489
g3676.t1	XP_054724910.1	LOC107456184
g3706.t1	XP_054707171.1	LOC107445462
g3833.t1	XP_054724760.1	LOC107436403
g3924.t1	XP_054724795.1	LOC107452496
g3962.t1	XP_054724805.1	LOC107454523
g4403.t1	XP_054716141.1	LOC107442084
g4409.t1	XP_054709527.1	LOC107438242
g4412.t1	XP_054716302.1	LOC107444345
g4506.t1	XP_054716492.1	LOC107450286
g4656.t1	XP_054710041.1	LOC107452001
g4719.t1	XP_054710156.1	LOC107439224
g4860.t1	XP_054717815.1	LOC107456341
g4879.t1	XP_054717713.1	LOC107452127
g4973.t1	XP_054715858.1	LOC107449220
g4978.t1	XP_054724067.1	LOC122268941
g5040.t1	XP_054709150.1	LOC107448220
g5045.t1	XP_054715616.1	LOC107442910
g5046.t1	XP_054709140.1	LOC107442904
g5166.t1	XP_054715290.1	LOC107442832
g5193.t1	XP_054715274.1	LOC107439281
g5286.t1	XP_054708642.1	LOC107452725
g5644.t1	XP_054723764.1	LOC107436265
g5651.t1	XP_054707798.1	LOC107449610
g5681.t1	XP_054707723.1	LOC107438550
g5691.t1	XP_054723634.1	LOC107437279
g5781.t1	XP_054713580.1	LOC107453907
g5815.t1	XP_054707215.1	LOC107437039
g5840.t1	XP_054707168.1	LOC107442286
g5924.t1	XP_054713077.1	LOC107446449
g6001.t1	XP_054706683.1	LOC107457142
g6043.t1	XP_054723081.1	LOC107436558
g6132.t1	XP_054712390.1	LOC107441175
g6162.t1	XP_054712202.1	LOC122270205
g6176.t1	XP_054712172.1	LOC107455283
g6187.t1	XP_054723280.1	LOC107444361
g6188.t1	XP_054723283.1	LOC107452589
g6328.t1	XP_054724927.1	LOC107455291
g6361.t1	XP_054722417.1	LOC107453320
g6402.t1	XP_054711719.1	LOC107436944
g6419.t1	XP_054722373.1	LOC107454048
g6424.t1	XP_054722344.1	LOC107456853
g6440.t1	XP_054711666.1	LOC107437404
g6473.t1	XP_054724725.1	LOC107456032
g6533.t1	XP_054711345.1	LOC107450305
g6559.t1	XP_054722119.1	LOC107456645
g6674.t1	XP_054724492.1	LOC107457267
g6690.t1	XP_054724500.1	LOC107457274
g6771.t1	XP_054724536.1	LOC107449135
g6828.t1	XP_054724550.1	LOC107450167
g6829.t1	XP_054719723.1	LOC107448003
g7029.t1	XP_054724582.1	LOC107456965
g7057.t1	XP_054721170.1	LOC107450234
g7061.t1	XP_054719392.1	LOC107450241
g7075.t1	XP_054721095.1	LOC107456962
g7093.t1	XP_054724694.1	LOC107450488
g7126.t1	XP_054724687.1	LOC107439202
g7289.t1	XP_054720492.1	LOC107454978
g7457.t1	XP_054721467.1	LOC107456769
g7466.t1	XP_054708861.1	LOC107442481
g7514.t1	XP_054720298.1	LOC107441477
g7523.t1	XP_054724663.1	LOC107442487
g7637.t1	XP_054720579.1	LOC107441573
g7696.t1	XP_054724395.1	LOC107436956
g7733.t1	XP_054718461.1	LOC107437662
g7809.t1	XP_054724459.1	LOC107451266
g7885.t1	XP_054724441.1	LOC107437194
g7912.t1	XP_054707912.1	LOC107448223
g7913.t1	XP_054721965.1	LOC107455600
g8529.t1	XP_054708796.1	LOC107437459
g8588.t1	XP_054714700.1	LOC107436552
g8763.t1	XP_054711475.1	LOC107441755
g8796.t1	XP_054714592.1	LOC107445048
g8837.t1	XP_054715056.1	LOC107444944
g8872.t1	XP_054714983.1	LOC107453633	g8872.t1
g8981.t1	XP_054715680.1	LOC107446699
g9018.t1	XP_054715636.1	LOC107450327
g9043.t1	XP_054715433.1	LOC107439031
g9054.t1	XP_054715431.1	LOC107449725
g9058.t1	XP_054715430.1	LOC107439533
g9144.t1	XP_054714541.1	LOC107455628
g9232.t1	XP_054714307.1	LOC107444939
g9278.t1	XP_054715790.1	LOC107438985
g9335.t1	XP_054715848.1	LOC107455809
g9389.t1	XP_054714058.1	LOC107452647
g9437.t1	XP_054714651.1	LOC107456136
g9459.t1	XP_054715621.1	LOC107446012
g9472.t1	XP_054714682.1	LOC107454684
g9487.t1	XP_054714935.1	LOC107440449
g9650.t1	XP_054715876.1	LOC107445514
g9688.t1	XP_054715093.1	LOC107438072
g9752.t1	XP_054714408.1	LOC107438284
g9851.t1	XP_054714988.1	LOC107439443
g9866.t1	XP_054714756.1	LOC107449028

## Sheet: Table S6
Table S6. Transcriptome differential expression analysis of the legs of Parasteatoda tepidariorum and Octonoba sinensis
Comparison group:	Octonoba sinensis
Control group:	Parasteatoda tepidariorum
Tag(in P. tepidariorum)	log2(FoldChange)	p-value
LOC107456352	-4.27911	4.11273e-07
LOC107442266	3.56908	6.12008e-06
LOC107438527	5.84898	9.03181e-06
LOC107447957	2.91399	2.32822e-05
LOC107454317	1.73725	2.52342e-05
LOC107439612	2.58695	2.61355e-05
LOC107441201	2.26063	3.36446e-05
LOC107447010	2.65103	3.87781e-05
LOC107456709	-3.38934	3.99594e-05
LOC107442528	3.90211	4.3328e-05
LOC107455560	2.02435	4.42009e-05
LOC107441898	3.66536	5.60364e-05
LOC107442224	2.66045	6.07376e-05
LOC107437088	3.14744	6.30852e-05
LOC107437959	3.94107	6.48005e-05
LOC107453756	1.29039	6.74001e-05
LOC122271235	2.58624	6.78159e-05
LOC107451773	3.14543	7.0606e-05
LOC107454779	-4.26601	7.30966e-05
LOC107438952	2.01598	7.48849e-05
LOC107447924	7.99345	7.62507e-05
LOC107436284	3.24112	8.54308e-05
LOC107445599	2.15382	8.73106e-05
LOC107442444	1.95139	8.90377e-05
LOC107445451	2.23762	0.000101993
LOC107453515	2.09275	0.000105861
LOC107442746	4.16658	0.000113135
LOC107445275	3.50127	0.000116154
LOC107437199	3.6423	0.000139477
LOC122270288	2.97956	0.000141045
LOC107441248	2.35839	0.000141429
LOC107436961	5.86392	0.000144936
LOC107443209	1.98663	0.000146331
LOC107445845	2.93528	0.000146861
LOC107447955	3.11453	0.000147354
LOC107444944	3.32707	0.000156606
LOC107450715	-3.50552	0.000158264
LOC107437286	3.58617	0.000170306
LOC107436373	4.74761	0.000170863
LOC107445530	2.98125	0.000179694
LOC122268854	4.82291	0.000193318
LOC107454182	3.49168	0.000194781
LOC107439988	2.58333	0.000196503
LOC107439373	-2.1202	0.000197923
LOC107448530	3.47176	0.000199774
LOC107457119	3.22826	0.000205357
LOC107439594	2.5313	0.000221771
LOC107436956	4.20432	0.000231649
LOC107444250	3.04516	0.000233262
LOC107438561	2.54628	0.000239708
LOC122271584	4.38835	0.000244585
LOC107452300	1.93447	0.000246259
LOC107446973	2.92356	0.000246997
LOC107445793	2.62537	0.000248774
LOC107455939	3.56886	0.000249881
LOC107448144	2.2682	0.000252373
LOC107436671	2.92472	0.000253967
LOC107447443	3.41846	0.000259496
LOC107441788	4.08857	0.000260725
LOC107448186	2.92737	0.000271087
LOC107442281	2.56658	0.000276289
LOC107457460	2.32707	0.000285336
LOC107451554	2.51968	0.000289113
LOC107447942	2.06068	0.000307519
LOC107452005	2.91267	0.000307551
LOC107443137	2.03803	0.000314735
LOC107446151	2.07323	0.000325463
LOC107456774	1.41478	0.000333496
LOC107447710	2.81921	0.000337488
LOC122272419	3.39016	0.000350824
LOC107441960	2.47459	0.000362841
LOC107450301	1.48204	0.000368548
LOC107441525	3.20637	0.000395003
LOC107441443	1.89265	0.000398013
LOC122269160	1.7503	0.000400417
LOC107456718	2.12622	0.000405828
LOC107455750	2.78676	0.000417811
LOC107444948	1.48286	0.000421885
LOC107450815	3.07726	0.000422245
LOC107445712	4.12077	0.000424465
LOC107440251	2.56583	0.000432727
LOC107457248	2.55953	0.00045078
LOC107442005	3.48584	0.000463309
LOC107445958	2.74095	0.000468441
LOC107452704	4.34977	0.000475284
LOC107449540	-0.781751	0.00048054
LOC107450418	3.19166	0.000490357
LOC122268925	10.8751	0.000491228
LOC107440021	3.02672	0.000508775
LOC107455120	2.50509	0.00050977
LOC107442289	-1.36272	0.000517817
LOC107441550	4.35748	0.000527725
LOC107446261	2.97314	0.000529601
LOC107436873	1.79963	0.000529702
LOC107439297	3.1522	0.000531688
LOC107455980	3.6121	0.000536122
LOC107440996	2.71721	0.000551444
LOC107445890	2.2574	0.000560431
LOC107457338	1.89861	0.000564233
LOC107442317	2.5707	0.000589731
LOC107449326	2.55182	0.000593438
LOC107441734	1.90667	0.000610464
LOC107436642	4.64119	0.000614756
LOC107445460	-2.45659	0.000615351
LOC107446883	3.66623	0.000618577
LOC107445381	1.52339	0.000624329
LOC107455284	2.21601	0.000625003
LOC107442961	2.098	0.000626128
LOC107456016	-5.47487	0.000627799
LOC107440906	3.69025	0.000638339
LOC107443484	1.90985	0.000651754
LOC107449587	1.81369	0.000659759
LOC107447406	2.3986	0.000659835
LOC107457319	1.77147	0.000660222
LOC107443661	2.57752	0.00066254
LOC107444179	3.99161	0.000673242
LOC107446274	1.77047	0.000676674
LOC107449363	1.7655	0.00068053
LOC107438997	1.90645	0.000683225
LOC107446908	1.73086	0.000698806
LOC107445785	-4.63016	0.000699023
LOC107452326	1.40785	0.000737839
LOC107440117	1.66961	0.000756216
LOC107450245	1.86322	0.000763795
LOC107438935	1.67453	0.000768651
LOC107444550	2.59181	0.000776563
LOC107442183	1.68783	0.000784714
LOC107447586	2.21499	0.000811814
LOC107453083	2.2924	0.000812342
LOC107436217	5.81719	0.00084177
LOC107447804	3.42067	0.000860472
LOC107453935	2.50259	0.000872434
LOC107442595	3.25754	0.000878763
LOC107447293	3.1409	0.000892572
LOC107443628	-1.61151	0.000896085
LOC107439437	1.93751	0.000902472
LOC107456452	5.83281	0.000914469
LOC107451817	3.03249	0.000947236
LOC107441442	0.773471	0.000955183
LOC107443534	2.65983	0.000961741
LOC122269712	7.42596	0.000976048
LOC107436388	2.55881	0.0010012
LOC107439582	3.16633	0.0010226
LOC107437511	2.82826	0.00104624
LOC107439664	2.08373	0.00104795
LOC107436158	3.33063	0.00107723
LOC107453840	6.90208	0.00107775
LOC107455324	1.26351	0.00108493
LOC107457231	-2.25566	0.00113485
LOC107445948	-4.80704	0.00113544
LOC107448135	1.34832	0.00115578
LOC107444471	3.3695	0.00116795
LOC107440942	5.59623	0.00118444
LOC107448631	2.60073	0.00118778
LOC107454012	2.12607	0.00122382
LOC107438002	4.29376	0.00123123
LOC107451195	1.75462	0.00123348
LOC107443049	2.35139	0.0012579
LOC107454814	1.36684	0.00126082
LOC107450550	2.626	0.00128375
LOC107456422	3.39592	0.00129222
LOC107445924	3.6735	0.00129596
LOC107441854	2.8068	0.00132234
LOC107448580	2.18204	0.00135359
LOC107455538	1.98193	0.00135459
LOC107441673	1.6751	0.00136218
LOC110282427	2.43442	0.00136267
LOC107439375	2.50362	0.00136933
LOC107455106	-4.03112	0.00137367
LOC107450228	3.62604	0.00138424
LOC107448850	1.25707	0.00138785
LOC107456926	1.74526	0.00140897
LOC107443464	1.66824	0.00142321
LOC107452897	2.31875	0.00142753
LOC107437215	2.76986	0.00144723
LOC107448581	3.30341	0.00144901
LOC107446785	2.70287	0.00145492
LOC107440401	2.02495	0.00148096
LOC107449808	2.83007	0.00149528
LOC107451005	5.13877	0.00150448
LOC107441520	6.24717	0.00151372
LOC107452085	1.72176	0.00156121
LOC107452868	7.88641	0.00156945
LOC107442019	2.03798	0.00158517
LOC107455819	2.97795	0.00159575
LOC107438634	2.25714	0.00159946
LOC107457093	2.60089	0.00160141
LOC107442819	1.42903	0.00161478
LOC107448650	1.9018	0.00162028
LOC107456186	1.54736	0.00165993
LOC107450618	-1.60102	0.00168526
LOC107439516	3.95264	0.00169018
LOC107456089	2.12411	0.0017038
LOC107443880	1.77825	0.00171553
LOC107448578	4.44161	0.00173733
LOC107450632	-2.53918	0.0017606
LOC107457143	2.17369	0.00176558
LOC107455288	2.55585	0.0017677
LOC107441054	5.30536	0.00177038
LOC107452659	2.28868	0.00177633
LOC107452339	3.98966	0.00180982
LOC107448575	4.50754	0.00181915
LOC107440442	3.03893	0.00183456
LOC107439601	1.17702	0.00186986
LOC107446742	3.05572	0.00188323
LOC107456863	2.41846	0.00194554
LOC107450846	-3.27791	0.00194762
LOC107455388	2.44804	0.00196101
LOC107441374	1.1183	0.00196188
LOC107453674	2.57239	0.00197045
LOC107446531	2.75019	0.0019783
LOC122269319	2.1717	0.00198431
LOC107446409	3.09806	0.00198453
LOC107445466	1.66339	0.00201703
LOC107441884	2.38311	0.00202653
LOC107436972	1.90132	0.00202878
LOC107449544	3.30096	0.00203189
LOC107439882	1.98907	0.00204127
LOC107450639	Inf	0.00210726
LOC107437742	3.2085	0.00211113
LOC107442290	3.0419	0.00211868
LOC107454667	-inf	0.00212148
LOC107438118	-1.63804	0.00215034
LOC107453774	4.33149	0.00215303
LOC107453121	1.78403	0.00216795
LOC107448331	3.03104	0.00217032
LOC107449583	1.32954	0.00217307
LOC107447559	3.52277	0.002178
LOC107451466	3.87101	0.00219566
LOC107447444	2.77862	0.00220627
LOC107440938	0.846657	0.00220799
LOC122268409	1.14461	0.00221212
LOC107438323	4.8405	0.00222997
LOC107452828	1.79033	0.00224089
LOC107443468	-5.30741	0.00226238
LOC107450018	2.26172	0.00230107
LOC107438573	3.15449	0.00232058
LOC107440013	1.95598	0.00236724
LOC107450236	2.86376	0.00237043
LOC107456137	12.7861	0.00238902
LOC107443584	3.62854	0.002392
LOC107452895	1.14096	0.00239229
LOC107451203	4.35261	0.00239918
LOC107446056	2.37312	0.00241199
LOC107441278	1.62017	0.00242611
LOC107442015	3.87382	0.0024602
LOC107456323	2.33526	0.00246697
LOC107455286	-2.9018	0.00246969
LOC107444777	Inf	0.00247425
LOC107441923	2.3606	0.00247484
LOC107454355	3.22868	0.00248416
LOC107456763	1.96349	0.00249005
LOC107453451	1.9171	0.00252659
LOC107445393	-5.50466	0.00254643
LOC107456984	5.8096	0.00256566
LOC107440019	1.97037	0.00256637
LOC107453706	2.67548	0.0025812
LOC107452718	2.26108	0.00259606
LOC107441445	4.6097	0.00261379
LOC107451269	Inf	0.00262044
LOC107456553	1.71412	0.0026576
LOC107448428	2.38123	0.00266427
LOC107441230	2.24894	0.00266898
LOC107439571	5.39142	0.00266919
LOC107454569	-1.42051	0.00268652
LOC107449379	2.1214	0.00269509
LOC107450569	3.59535	0.0027158
LOC107450785	1.89623	0.0027164
LOC107455792	3.37297	0.00272639
LOC107454513	3.54201	0.00272726
LOC107437612	1.68915	0.00272793
LOC107439251	3.30659	0.00272931
LOC107449658	2.41347	0.00273999
LOC107442524	4.9931	0.00274447
LOC110282188	2.48556	0.00274742
LOC107442437	1.40892	0.00274936
LOC107446186	2.38398	0.00275419
LOC107441566	1.01315	0.00276854
LOC107438628	7.67108	0.00277207
LOC107444677	1.77691	0.00277281
LOC107438842	2.71048	0.00277935
LOC107454766	2.14749	0.00278666
LOC107438128	2.73616	0.00279774
LOC107439876	6.69226	0.00280702
LOC107447064	2.47505	0.00281056
LOC107446499	2.33113	0.00281266
LOC107447301	4.12834	0.00281444
LOC107436181	1.68464	0.00281819
LOC107443894	-3.28612	0.00284844
LOC107451753	1.0837	0.0028602
LOC107454525	1.71318	0.00286826
LOC107447429	5.05905	0.00289023
LOC107438854	1.89714	0.00290572
LOC107457274	1.84578	0.00291036
LOC107440804	3.18991	0.00291165
LOC107452402	2.46399	0.00291536
LOC107442220	3.26701	0.00293908
LOC110281934	-1.57577	0.00294873
LOC107450912	1.37756	0.00297384
LOC107453731	2.99869	0.00298478
LOC107440667	-2.21148	0.00298697
LOC107453405	1.25158	0.0029871
LOC107436144	4.88602	0.00298817
LOC107456298	3.39661	0.00298876
LOC107441477	2.43733	0.0029983
LOC107436400	3.56674	0.00300153
LOC122272376	Inf	0.00300406
LOC107454270	4.57227	0.00303815
LOC107437604	3.10925	0.00306777
LOC107443751	2.93651	0.00308271
LOC107449537	1.18326	0.00310012
LOC107440382	-2.42128	0.0031447
LOC107436591	-1.83096	0.00315559
LOC107436765	1.38158	0.00320336
LOC107439859	4.08288	0.00320681
LOC107450910	4.64957	0.00322022
LOC107443915	1.63799	0.00323596
LOC107439822	-4.51808	0.00324634
LOC107443679	0.853524	0.00325848
LOC107440649	-1.53309	0.00326164
LOC107449337	2.70718	0.00326465
LOC107441457	2.38739	0.00330085
LOC107443186	2.46845	0.0033145
LOC107457520	2.75998	0.00332224
LOC107443766	1.3948	0.00332507
LOC107452073	4.54262	0.00335993
LOC107445462	3.37366	0.00336505
LOC107437743	1.43065	0.00338679
LOC107440946	2.91239	0.00341095
LOC107436589	2.22188	0.00342315
LOC107443347	-2.72436	0.00342865
LOC107447983	1.16441	0.00343455
LOC107450954	4.79234	0.00344317
LOC107443068	4.07441	0.00346585
LOC107438751	1.46461	0.00346744
LOC107453647	2.70001	0.00347284
LOC107441577	2.68143	0.00347462
LOC107444709	3.87549	0.00348626
LOC107451131	5.86775	0.0035059
LOC107453578	1.70577	0.00350729
LOC107454246	1.21359	0.00350874
LOC107453347	-inf	0.00351606
LOC107453529	1.51253	0.00352403
LOC107456307	3.12744	0.00352854
LOC107448052	1.48208	0.0035286
LOC107441232	2.01673	0.00354414
LOC107439856	1.87587	0.0035449
LOC107438036	1.64209	0.00355199
LOC107451174	4.10469	0.00358487
LOC107453010	5.58349	0.00361079
LOC107450491	1.1159	0.00361833
LOC107454544	3.6666	0.00362779
LOC107444791	5.16274	0.00363858
LOC107452295	1.83558	0.00365818
LOC107455958	2.66955	0.0036706
LOC107447646	4.24009	0.00367105
LOC107444361	2.06608	0.00367459
LOC107442129	1.9606	0.00367591
LOC107454289	2.7914	0.00369812
LOC107440284	2.89171	0.00371035
LOC107446567	3.31626	0.00371929
LOC107441908	3.24566	0.00373349
LOC107446791	2.77077	0.00377293
LOC107449384	-1.11118	0.00378451
LOC107438727	2.89533	0.00379547
LOC107441094	2.30854	0.0038091
LOC107447026	3.44378	0.00382752
LOC107455389	2.20927	0.00382812
LOC107453633	-1.82045	0.00384014
LOC107439660	1.51826	0.00384219
LOC107438849	-0.787152	0.00386515
LOC107447163	2.27284	0.00386546
LOC107448970	2.95985	0.00388909
LOC107445671	1.93203	0.00389859
LOC107445877	1.50044	0.00390694
LOC107447971	-1.55173	0.00392646
LOC107454519	2.20061	0.00395092
LOC107446249	2.98388	0.0039757
LOC107437344	2.01323	0.00398556
LOC107447987	3.08083	0.00398759
LOC107443656	3.5569	0.0039892
LOC107444488	3.55679	0.00398921
LOC107451262	1.86212	0.00399485
LOC107436294	3.12472	0.00399496
LOC107445933	4.13637	0.00399653
LOC107448977	2.80609	0.00399669
LOC107442773	2.80811	0.00400181
LOC107454097	4.41307	0.00402092
LOC107448274	4.15574	0.00404216
LOC107440692	2.92957	0.00405434
LOC107441970	-1.29512	0.00405814
LOC107457299	3.00787	0.00406162
LOC107445618	1.6985	0.00407587
LOC107453034	2.43735	0.00408384
LOC107452252	2.63845	0.0040971
LOC107452602	2.1955	0.00411404
LOC107448562	2.32034	0.00412867
LOC107436965	1.30813	0.00413205
LOC107437988	1.86326	0.00414377
LOC107437569	1.44457	0.00416594
LOC107456638	1.73419	0.00417961
LOC107446433	-3.39089	0.00420499
LOC107450821	3.90434	0.00422975
LOC107436744	3.35897	0.00426063
LOC107441985	2.21997	0.00429151
LOC107456404	3.92436	0.00429891
LOC107442487	3.66968	0.00430007
LOC107445585	1.07948	0.00432057
LOC107440477	3.31761	0.00432368
LOC107456193	2.21374	0.00433582
LOC107438608	1.0863	0.00437368
LOC107444985	2.6724	0.00437711
LOC107436316	2.25458	0.0043853
LOC107439441	2.08083	0.00440802
LOC107441458	1.44872	0.00442658
LOC107454793	2.43468	0.00444238
LOC107441460	2.21328	0.00444315
LOC107453766	3.68073	0.00444323
LOC107443190	2.10169	0.00444374
LOC107439195	3.69471	0.00449275
LOC107449078	1.13718	0.00450883
LOC107451690	2.293	0.00450953
LOC107438430	3.18561	0.00451982
LOC107455796	4.74175	0.00452523
LOC107440451	1.31052	0.0045289
LOC107455872	4.50995	0.00453495
LOC107443417	2.37349	0.00453711
LOC107450783	1.52117	0.0045482
LOC107439863	1.28256	0.00457469
LOC107439480	2.64808	0.00458373
LOC107443747	1.79738	0.00460372
LOC107446532	9.27723	0.00461797
LOC107440124	1.71314	0.00462279
LOC107438870	2.62272	0.0046254
LOC107446085	3.76804	0.00465251
LOC107453973	2.22867	0.00466323
LOC107443804	2.55974	0.00467207
LOC107454083	1.62112	0.00467874
LOC107448512	-2.08352	0.00469315
LOC107447552	-3.3225	0.00471294
LOC107436949	4.39588	0.00471564
LOC107450867	1.87269	0.00478068
LOC107452444	3.78808	0.00478434
LOC107441420	3.35067	0.00479554
LOC107447673	3.19713	0.00479603
LOC107451463	-1.74485	0.00483844
LOC110282537	8.52464	0.00484256
LOC107451400	2.1123	0.00484285
LOC107441861	4.19297	0.0048529
LOC107451756	2.53694	0.00489234
LOC107444263	3.61774	0.0048933
LOC122273222	1.45215	0.00489551
LOC107445937	2.36836	0.00490082
LOC107456413	4.79068	0.00491343
LOC107455935	1.51252	0.00492865
LOC107438884	1.90559	0.00493295
LOC107444444	2.25283	0.0049459
LOC107437964	3.58838	0.00495072
LOC107451248	2.97513	0.00495293
LOC107456562	3.21158	0.00497526
LOC107451582	3.58114	0.00497881
LOC107445524	1.66611	0.00497984
LOC107436162	1.78768	0.00498371
LOC107438731	1.93923	0.0049956
LOC107440518	1.50588	0.00504655
LOC107442008	1.80501	0.00508236
LOC107456401	2.86562	0.00508326
LOC107452962	1.49938	0.00508353
LOC107444427	1.59162	0.00509453
LOC107439869	Inf	0.00512688
LOC122273073	-inf	0.00516799
LOC122270345	4.16288	0.00517328
LOC107455552	1.24964	0.00517395
LOC107456901	3.52056	0.00519703
LOC107453335	2.9069	0.00519916
LOC107440590	3.1877	0.0052002
LOC107451604	3.43394	0.00521014
LOC107448330	2.92481	0.005243
LOC107453404	-1.53333	0.00526751
LOC107453503	1.18658	0.00528379
LOC107444720	5.90497	0.00531583
LOC107441669	3.47476	0.00531991
LOC107448678	1.89642	0.00532061
LOC107437724	0.734888	0.00534032
LOC107441195	2.50668	0.00534428
LOC107452365	-2.09208	0.0053785
LOC107447544	2.62165	0.00538891
LOC107457414	1.53108	0.00542631
LOC107440152	4.48594	0.0054429
LOC107440403	2.34373	0.00545926
LOC107442275	5.58467	0.0054659
LOC107438424	2.40166	0.00550362
LOC107454882	3.45483	0.00550369
LOC107450046	-2.80773	0.0055093
LOC107441323	1.44506	0.00552042
LOC122270573	2.47941	0.00552289
LOC107457026	1.18281	0.00555225
LOC107440333	5.91313	0.00555461
LOC107453367	-1.05858	0.0055565
LOC107455571	3.18218	0.00556351
LOC107449258	3.05787	0.00561815
LOC107453719	3.79242	0.00563555
LOC107452769	4.16703	0.00565221
LOC107443734	2.27478	0.005658
LOC107449541	2.01498	0.00568217
LOC107439317	3.16778	0.00569805
LOC107449916	2.42475	0.00570114
LOC107455732	1.59738	0.0057637
LOC107448020	2.59543	0.00576503
LOC107448370	1.35492	0.00577572
LOC107437483	5.88502	0.00580891
LOC107442426	4.02077	0.0058215
LOC107437276	1.79336	0.00584988
LOC107449966	2.97373	0.00585682
LOC122269727	14.5169	0.00586675
LOC107454148	2.34214	0.00586868
LOC107457201	1.97921	0.00587159
LOC107451128	-0.772848	0.0058729
LOC107437360	1.67532	0.00587463
LOC107438987	-inf	0.00587742
LOC107453458	3.18727	0.00587892
LOC107441379	5.23814	0.00589001
LOC107441692	5.24156	0.00589308
LOC107456148	3.23007	0.00590242
LOC107443407	2.16751	0.00596407
LOC107442820	1.16585	0.00598042
LOC107441996	3.2691	0.00601049
LOC107455963	1.82064	0.00601074
LOC107455270	4.01931	0.00601646
LOC107452031	2.15267	0.00602559
LOC107438597	-0.933647	0.00602642
LOC107439062	-7.69436	0.00603702
LOC107443375	2.79311	0.00609059
LOC107442286	-1.69706	0.00609834
LOC107443752	2.01042	0.00609977
LOC107437280	3.38787	0.00610038
LOC107436903	1.3686	0.00610796
LOC107440581	2.09798	0.00613021
LOC107437001	2.23491	0.00613727
LOC107455572	2.57493	0.00618805
LOC107451339	2.17381	0.00620103
LOC107452984	2.31771	0.00620473
LOC107445410	1.99654	0.00624725
LOC107455114	2.02697	0.00625454
LOC107444913	Inf	0.00630529
LOC107457466	2.48528	0.00631086
LOC107439897	1.58929	0.00633151
LOC107453623	3.88925	0.00634306
LOC107443127	5.82402	0.00634897
LOC107454973	5.4127	0.00639351
LOC107439599	3.32223	0.00639757
LOC107450373	1.16473	0.00640193
LOC107450186	2.51654	0.00640902
LOC107440945	1.41345	0.0064175
LOC107444428	5.04747	0.00641937
LOC107439555	3.48977	0.00642011
LOC122272435	Inf	0.00642147
LOC107440411	2.38909	0.00642528
LOC107439146	1.82562	0.00642624
LOC107437404	1.45757	0.00643169
LOC107437752	-2.95563	0.00643807
LOC107449019	2.96792	0.00645525
LOC107456652	1.57799	0.00645624
LOC107436403	-2.08589	0.00646647
LOC122271819	Inf	0.00647492
LOC107437338	3.00971	0.0064992
LOC107454356	2.73676	0.00650968
LOC107446062	2.91206	0.00652613
LOC107457298	2.47695	0.00656586
LOC107441822	3.26023	0.00657026
LOC107448943	1.46831	0.00657037
LOC107446422	2.57521	0.00657777
LOC107457275	2.77104	0.00658745
LOC107436105	1.4393	0.00659298
LOC107455563	2.64389	0.0066025
LOC107438008	5.45014	0.00660582
LOC107451706	3.50101	0.00662262
LOC107440531	4.8052	0.00662808
LOC107452681	Inf	0.00664018
LOC107455043	1.69721	0.00665119
LOC107449310	1.14337	0.00666285
LOC107448842	3.55889	0.00666571
LOC107456681	2.89057	0.0066741
LOC107451421	1.58664	0.006698
LOC107441955	4.69561	0.00670992
LOC107449307	-1.34885	0.00672883
LOC107446190	-1.51946	0.0067612
LOC107436356	2.65047	0.00676394
LOC107451486	1.7677	0.00677957
LOC107455852	4.85352	0.00679837
LOC107443182	2.18766	0.00681708
LOC107448187	2.76375	0.00685286
LOC107455305	1.94057	0.00696452
LOC107442179	2.12012	0.0069699
LOC107446218	2.48678	0.00697526
LOC107457328	2.70367	0.0070051
LOC107455279	4.50734	0.00701911
LOC107449107	1.50449	0.00702082
LOC107457148	2.37082	0.00702365
LOC107447711	3.18601	0.00703296
LOC122269287	Inf	0.0070349
LOC107445956	10.092	0.00704841
LOC107436587	2.15864	0.00704962
LOC107451858	1.49557	0.00705242
LOC107447934	2.97044	0.00705878
LOC107440035	6.42277	0.00706378
LOC107446918	4.21186	0.0071157
LOC107443986	1.6514	0.00715914
LOC107436150	4.44343	0.00718256
LOC107440947	6.21992	0.00718768
LOC107451495	3.61631	0.0071884
LOC107442310	5.06385	0.00719384
LOC107454439	4.7398	0.00719855
LOC107439479	4.06877	0.0072014
LOC107450226	7.53776	0.00721372
LOC107436488	4.39808	0.00722391
LOC107438822	3.20083	0.00726145
LOC107445197	1.61056	0.0072666
LOC107448566	1.84706	0.00727797
LOC107447795	-3.34653	0.00729534
LOC107439585	1.10888	0.00729884
LOC107446839	2.47717	0.00732749
LOC107438574	1.92201	0.00735968
LOC107442957	3.3913	0.00736673
LOC107454534	1.70382	0.00737197
LOC107442323	-1.02454	0.00737395
LOC107452358	4.56377	0.00737579
LOC107438541	1.81513	0.00738209
LOC107451746	3.1232	0.00740025
LOC107451525	3.25117	0.00746262
LOC107439095	1.2575	0.00746851
LOC107441180	1.64006	0.00747295
LOC107451101	3.13907	0.0074753
LOC107453645	2.11442	0.00749096
LOC107444556	3.8345	0.00749278
LOC107451447	3.72019	0.00751441
LOC107438124	-1.46306	0.00751904
LOC107436881	2.48889	0.00752576
LOC107444313	1.05182	0.0075288
LOC107440339	1.18176	0.00753515
LOC107447815	1.23517	0.00754669
LOC107437353	2.52339	0.00756348
LOC107444426	2.52269	0.00756674
LOC107455446	1.87986	0.00756806
LOC107442598	-2.13126	0.00761694
LOC107449256	1.26328	0.00763619
LOC107452947	2.24269	0.00763651
LOC107443629	1.28757	0.00766732
LOC107439827	-inf	0.00767019
LOC107454010	3.08429	0.00767076
LOC107449716	5.14451	0.00767384
LOC107442910	2.54051	0.00768107
LOC107448529	2.69427	0.00768771
LOC107446762	2.25655	0.00769866
LOC107454618	3.44112	0.00771236
LOC107444806	1.61198	0.00775177
LOC107448049	2.79087	0.00775847
LOC107441579	1.55648	0.00775876
LOC107444495	2.25498	0.00778941
LOC107449781	2.57969	0.00779973
LOC107439828	1.76785	0.00781033
LOC107449115	1.90049	0.00786185
LOC107452046	4.54043	0.0078649
LOC107453690	1.04561	0.00788917
LOC107451910	3.28962	0.00789786
LOC107438457	2.25724	0.00790441
LOC107449257	1.36066	0.00790691
LOC107450775	3.07269	0.00792546
LOC107442930	3.58767	0.0079465
LOC110281956	2.59756	0.0079496
LOC107438750	2.02615	0.0079567
LOC107439893	2.34147	0.00795905
LOC110281931	2.09293	0.00797532
LOC107443458	1.75379	0.00800711
LOC107450182	2.35584	0.00802333
LOC107438786	7.73284	0.00805006
LOC107449679	3.92142	0.00805366
LOC107452822	1.3347	0.0080677
LOC122273278	1.39598	0.0081001
LOC107443248	4.2258	0.00813205
LOC107441154	2.31842	0.00817131
LOC107456350	3.1454	0.00821989
LOC107441163	-1.64328	0.00823367
LOC107453016	4.2529	0.00825027
LOC107452562	1.7349	0.00825432
LOC107441644	1.83422	0.00826006
LOC107441280	5.98712	0.00826809
LOC107449854	1.17193	0.00829986
LOC107437380	2.41068	0.00831038
LOC107453907	Inf	0.0083546
LOC107456306	0.978737	0.00835484
LOC107448742	3.54006	0.00835943
LOC107436256	1.43597	0.00837522
LOC107450546	9.76362	0.00838474
LOC107439472	3.19912	0.00838957
LOC107440592	4.88242	0.00840002
LOC107441298	3.62506	0.00840134
LOC107437670	2.3135	0.00841181
LOC107440507	3.18104	0.0084121
LOC107437620	3.07854	0.00842351
LOC107437192	-2.47713	0.00846229
LOC107441595	2.0349	0.00846769
LOC107448524	2.36009	0.00848553
LOC107446996	1.14405	0.00848655
LOC107438485	1.9037	0.00852406
LOC107453555	2.20615	0.00857141
LOC107442309	1.83788	0.0085757
LOC107449964	2.05357	0.00857905
LOC107452746	1.47146	0.00858027
LOC107437624	2.1557	0.00860355
LOC107446478	3.24251	0.00861394
LOC107456228	1.30362	0.00863774
LOC107451380	3.21379	0.00867061
LOC107455104	3.49408	0.00867537
LOC107442574	6.06172	0.00868469
LOC107449462	5.67155	0.00870792
LOC107440536	4.52839	0.0087191
LOC107456498	Inf	0.00873582
LOC107456442	1.77224	0.00875053
LOC107455109	Inf	0.00875504
LOC107450204	3.09297	0.00877441
LOC107456670	6.66901	0.0087822
LOC107446989	1.25287	0.00878843
LOC107447176	2.15411	0.00879683
LOC107442925	2.21264	0.00880633
LOC107451601	-1.6691	0.00884304
LOC107446029	0.951883	0.00885672
LOC107449797	2.01178	0.00885722
LOC107447247	4.93966	0.00885867
LOC107445982	2.81227	0.00889167
LOC107454284	1.33577	0.00890343
LOC107449388	2.26109	0.00890754
LOC107438934	1.64365	0.00891737
LOC107448062	1.80074	0.008943
LOC107441991	1.84735	0.00896658
LOC107445746	4.03095	0.00897782
LOC107436523	3.87376	0.00898581
LOC107450171	Inf	0.00900407
LOC107442242	5.98564	0.00901409
LOC107453374	2.4142	0.00901517
LOC107446560	1.17007	0.00902136
Trnavaac10	Inf	0.00902355
LOC107443047	-1.62023	0.00902665
LOC107454716	2.10037	0.00905322
LOC107455424	2.89936	0.00905585
LOC107450143	1.44672	0.00906182
LOC107441575	3.76573	0.00906342
LOC107446357	3.02449	0.00909455
LOC107454280	3.64894	0.00911603
LOC107451642	1.32953	0.00911645
LOC107456625	4.41769	0.00916076
LOC107456650	3.58459	0.00916743
LOC107448453	3.36628	0.00923858
LOC107438477	1.55527	0.00926023
LOC107451841	1.1843	0.00926056
LOC107454166	-2.08916	0.00927849
LOC107440936	3.0837	0.00928617
LOC107443579	2.16437	0.00929482
LOC107450091	1.82425	0.00930316
LOC107448745	4.68338	0.0093086
LOC107445045	1.16724	0.0093212
LOC107457308	2.658	0.00932475
LOC107437598	-1.28242	0.00933113
LOC122269726	3.61914	0.00934078
LOC107436102	1.72202	0.00935352
LOC107437492	2.67299	0.00938127
LOC107446701	1.73795	0.00939399
LOC107456139	3.59297	0.00941398
LOC107456077	3.30236	0.00941776
LOC107439256	4.63076	0.00941967
LOC107440922	1.10236	0.00944035
LOC107449622	3.21261	0.00945784
LOC107451799	4.00549	0.00948675
LOC107456218	5.74167	0.0095198
LOC107454361	-1.55763	0.00954721
LOC107453539	4.32056	0.00954836
LOC107445155	2.26073	0.00959649
LOC107438446	1.38631	0.00961642
LOC107451127	1.2323	0.00961993
LOC107451709	4.37538	0.00962903
LOC107450348	4.15188	0.0096464
LOC107455152	2.02869	0.00964802
LOC122268964	-2.89388	0.00967905
LOC122271592	9.72193	0.00968782
LOC107452629	2.14658	0.00969138
LOC107452877	2.34717	0.00969404
LOC107443616	2.22714	0.00970249
LOC107446237	3.62154	0.00974243
LOC107449512	4.02058	0.00974534
LOC107453431	2.23226	0.00977737
LOC107457493	-1.93274	0.00979226
LOC107444034	Inf	0.00979405
LOC107444524	3.59895	0.00981493
LOC107447702	1.97869	0.00982532
LOC122268738	-4.0098	0.00982594
LOC107445049	3.27645	0.0098297
LOC107439802	1.06634	0.00984142
LOC107441372	3.40472	0.00986773
LOC107446112	0.844591	0.00989564
LOC107446570	5.98423	0.00993002
LOC107448613	3.23895	0.00993778
LOC107452840	2.13868	0.00994322
LOC107437816	0.963613	0.00994808
LOC107440696	3.2632	0.00995235
LOC107446368	4.33393	0.00995747
LOC107447489	2.0273	0.0099619
LOC107448053	0.965612	0.00997422
LOC107456133	5.43325	0.00997443
LOC107446755	5.84868	0.00997493
LOC107439831	1.96113	0.00997996
LOC107445909	1.95482	0.00998249
LOC107442369	1.38748	0.00998283
LOC107455910	1.27328	0.00998654
LOC122270634	3.35112	0.00998848
LOC107449306	4.14229	0.0099913
LOC107447973	2.0515	0.0100117
LOC107451452	-7.09827	0.0100252
LOC107449805	2.37685	0.0100411
LOC107456962	1.60564	0.0100498
LOC107456902	-2.17083	0.0100508
LOC107440436	0.975564	0.0100667
LOC107438998	2.8541	0.0100863
LOC107453219	3.71439	0.0101084
LOC107447636	-inf	0.0101201
LOC107453469	4.88159	0.0101351
LOC107439424	-2.08838	0.0101502
LOC107443947	3.74547	0.0101696
LOC107454291	2.47959	0.0101714
LOC107438719	1.46811	0.0101949
LOC107452201	1.27603	0.0102026
LOC107449655	4.51995	0.0102323
LOC107447028	0.660227	0.0102348
LOC107438280	1.70833	0.0102471
LOC107448799	3.34621	0.0102577
LOC107442776	-1.27473	0.0102636
LOC107442067	2.88125	0.0102675
LOC107436987	3.96986	0.0102692
LOC107443203	1.12987	0.0102754
LOC107456921	3.07741	0.010291
LOC107440651	1.25312	0.0102959
LOC107444203	-1.98865	0.0103094
LOC107454091	1.17935	0.0103127
LOC107450216	1.95039	0.0103194
LOC107438858	-1.26437	0.0103304
LOC107448668	1.58377	0.0103408
LOC107441150	1.9909	0.0103628
LOC107452989	2.63744	0.0103681
LOC107445302	4.2808	0.0104237
LOC107448766	1.99735	0.0104327
LOC107448243	2.25807	0.0104454
LOC107451755	1.26565	0.0104938
LOC107457030	2.75523	0.0104952
LOC110282463	0.864331	0.0104952
LOC107449399	Inf	0.0105203
LOC107436845	3.94857	0.0105241
LOC107457027	1.32312	0.0105649
LOC107452097	1.82209	0.0105686
LOC107441681	2.35103	0.0105723
LOC107437076	1.1413	0.0105769
LOC107451165	3.23594	0.0105885
LOC107451487	1.52132	0.0105887
LOC107436786	-2.69503	0.0105912
LOC107450300	3.12052	0.0106051
LOC107454155	1.76791	0.0106137
LOC107446172	2.68734	0.0106255
LOC107449681	1.33414	0.0106301
LOC122270179	3.04782	0.0106402
LOC107439205	-1.98287	0.0106493
LOC107451431	3.43182	0.0106553
LOC107439564	2.64895	0.0106868
LOC107448730	2.36217	0.0107201
LOC107437439	2.14539	0.0107536
LOC107457089	9.33464	0.0107619
LOC107452782	-3.64489	0.0107659
LOC107441121	-1.59614	0.0107703
LOC107452049	-1.35179	0.0107902
LOC107450102	-2.66873	0.0108475
LOC107437705	-1.97479	0.0108579
LOC107438209	1.63908	0.0108744
LOC107437788	-0.811164	0.0108965
LOC107442523	1.96383	0.0109079
LOC107456985	4.12359	0.0109193
LOC107448992	Inf	0.0109196
LOC107436486	-1.99181	0.0109357
LOC107456341	1.10466	0.0109425
LOC107444218	3.44667	0.0109432
LOC107442979	2.5829	0.0110332
LOC107452016	0.737739	0.0110461
LOC107452258	2.51548	0.0110487
LOC107450893	0.953685	0.0110819
LOC107437191	6.3696	0.011093
LOC107442424	1.67395	0.0111067
LOC107442182	4.5447	0.0111231
LOC107446884	2.06496	0.0111275
LOC107442526	2.31051	0.0111284
LOC107446523	Inf	0.0111302
LOC107442035	-0.986406	0.0111337
LOC107457315	1.76237	0.01114
LOC107455051	3.21531	0.0111522
LOC107451244	2.98652	0.0111527
LOC107438104	2.07212	0.0111532
LOC107448623	2.89058	0.0111918
LOC122272368	3.19053	0.0112152
LOC107447699	2.7994	0.0112281
LOC107448091	3.84603	0.0112513
LOC107456425	3.18067	0.0112635
LOC107453813	2.96665	0.0112909
LOC107437047	1.62084	0.0112914
LOC107453359	1.44497	0.0113124
LOC107454406	1.11801	0.0113376
LOC107438024	-3.14861	0.0113414
LOC122272513	2.8467	0.0113452
LOC107447589	1.62566	0.011347
LOC107447244	3.24068	0.0113603
LOC107446033	2.0236	0.0113861
LOC107440328	2.00942	0.0114039
LOC107445188	-2.1214	0.011404
LOC107448527	2.19045	0.0114316
LOC107457206	2.18134	0.0114439
LOC107438942	1.94646	0.0114464
LOC107437155	0.871134	0.01145
LOC107436202	2.77099	0.0114683
LOC107440950	2.22398	0.0114688
LOC107455312	4.04791	0.0114901
LOC107450069	3.24215	0.0114932
LOC107436258	3.38304	0.011494
LOC107443406	1.51296	0.0115114
LOC107437712	2.5597	0.011527
LOC107443625	1.79271	0.011556
LOC107441817	2.40398	0.0115707
LOC107441981	-0.766443	0.011575
LOC107454064	2.51459	0.0115911
LOC107450862	1.71194	0.0115926
LOC107443413	-3.01098	0.0115945
LOC107441580	0.854649	0.0115959
LOC107438637	1.60459	0.0115972
LOC107457133	1.61811	0.0116353
LOC107439052	1.9664	0.0116378
LOC107450288	2.60724	0.0116453
LOC107452039	5.28971	0.0116563
LOC107436135	6.40044	0.0116628
LOC107438016	1.62297	0.0116638
LOC107440288	1.51434	0.0116708
LOC107440706	2.3214	0.0116831
LOC107437045	2.25683	0.011698
LOC107450011	1.85956	0.0117189
LOC122268239	10.3488	0.0117578
LOC107439916	2.19365	0.0117598
LOC107452237	1.65739	0.011773
LOC107455562	2.31404	0.0117742
LOC107437154	3.04785	0.0118145
LOC107436823	2.75987	0.0118282
LOC107443024	2.506	0.0118356
LOC107453617	1.67877	0.0118614
LOC107456073	2.67397	0.0118643
LOC107444804	2.87645	0.011882
LOC107441330	1.83491	0.0118825
LOC107439241	1.47851	0.0118837
LOC107444519	-3.16496	0.0118911
LOC107448877	7.01723	0.0118938
LOC107452491	-3.02042	0.0119062
LOC107438749	3.41913	0.011916
LOC107456332	1.9999	0.0119218
LOC107449218	2.18327	0.0119244
LOC107450553	1.21493	0.0119318
LOC107451448	2.84617	0.0119532
LOC107437593	3.5699	0.0119615
LOC107440211	1.72156	0.0119739
LOC107450109	2.97412	0.0119834
LOC107439759	0.895236	0.0119836
LOC107438053	2.03504	0.0119909
LOC107447666	1.26093	0.0120329
LOC107448598	3.87039	0.0120806
LOC107456964	3.6968	0.0120855
LOC107447869	1.27378	0.0121065
LOC107455159	9.35981	0.0121303
LOC107452367	3.17944	0.0121627
LOC107442453	5.2021	0.0122435
LOC107446356	1.37137	0.0122456
LOC107439382	9.04327	0.0122524
LOC107440235	3.44766	0.0122999
LOC107456595	2.24027	0.0123089
LOC107452115	3.87367	0.012319
LOC107455328	1.56042	0.0123214
LOC107457317	-1.62391	0.0123736
LOC107441722	2.4356	0.012389
LOC107451308	1.98564	0.0124193
LOC110282811	Inf	0.0124274
LOC107438487	1.68283	0.0124466
LOC107445190	1.01928	0.0124545
LOC107437257	0.937956	0.0124823
LOC107454815	2.88119	0.0124987
LOC107443609	2.38979	0.0124999
LOC107437061	1.6302	0.0125027
LOC107457029	1.46128	0.0125037
LOC107446405	2.29799	0.0125329
LOC107439377	2.38484	0.0125524
LOC107448516	3.54127	0.0125581
LOC107444431	1.28974	0.0125602
LOC107443795	-2.18453	0.0125994
LOC107452137	1.82871	0.0126182
LOC107451145	1.60752	0.0126477
LOC107446768	4.91532	0.0126652
LOC107439716	4.33885	0.0126687
LOC107447649	3.24962	0.0126837
LOC107439829	1.17368	0.0127266
LOC107443577	2.72836	0.0127344
LOC107443681	3.60517	0.0127433
LOC107455006	1.78767	0.0127446
LOC107451991	3.28903	0.0127525
LOC107438453	3.72922	0.0127615
LOC107447828	3.73286	0.0128175
LOC107456532	3.21242	0.0128188
LOC107436325	-inf	0.0128206
LOC107438484	1.30627	0.0128352
LOC107436376	3.82053	0.0128463
LOC107456768	6.88577	0.0128631
LOC107436958	2.26137	0.0128827
LOC107441986	1.58961	0.012896
LOC107456459	4.03651	0.0129033
LOC107446568	2.89308	0.0129418
LOC107440662	1.49132	0.0129909
LOC107452623	1.60125	0.0130476
LOC107437843	3.39576	0.0130744
LOC107457554	-1.33221	0.0130832
LOC107442481	2.10313	0.0130989
LOC107447009	2.41025	0.013117
LOC107441249	1.59677	0.0131368
LOC107452528	4.53285	0.0131826
LOC107445620	7.03871	0.0131877
LOC107443332	3.15988	0.0131904
LOC107445859	1.72722	0.0131914
LOC107451602	3.23945	0.0132026
LOC107447871	1.97704	0.0132156
LOC107449897	Inf	0.0132189
LOC107454538	1.61509	0.0132439
LOC110282097	2.93855	0.0132546
LOC107454608	2.45325	0.0132597
LOC107454216	1.35509	0.0132625
LOC107449013	2.80672	0.0132778
LOC107448467	2.50428	0.0132859
LOC107439028	2.05743	0.0133163
LOC107443152	3.14426	0.0133286
LOC107453543	1.35712	0.0133706
LOC107456900	4.64314	0.0133892
LOC107438868	4.86866	0.0133964
LOC107454735	1.46716	0.0134211
LOC107437549	3.60101	0.0134307
LOC107443662	2.12159	0.0134368
LOC122270116	Inf	0.0134391
LOC107457149	1.73613	0.0134461
LOC122271835	4.70959	0.0134676
LOC107438017	1.657	0.0134925
LOC107441061	-3.16861	0.013497
LOC107456288	2.00022	0.0135219
LOC107442434	8.53	0.0135263
LOC107449235	Inf	0.0135504
LOC107451209	-2.43569	0.0135698
LOC107445355	2.1704	0.0135766
LOC107440963	-0.92808	0.0135859
LOC107445831	1.43489	0.0135913
LOC107440191	2.05171	0.0136067
LOC107442586	2.52331	0.0136072
LOC107456254	2.37027	0.0136077
LOC107455575	2.37146	0.0136187
LOC107447952	-2.06942	0.0136593
LOC107438981	1.86576	0.0136859
LOC107448632	2.0083	0.013691
LOC107440469	-inf	0.0137045
LOC107436305	-4.0117	0.0137386
LOC107449129	1.87004	0.0137982
LOC107454157	2.86316	0.013802
LOC107444801	3.6507	0.0138375
LOC107436964	2.07325	0.0138452
LOC107442222	3.81157	0.0138634
LOC107449547	3.7879	0.0138757
LOC107456179	9.11929	0.0139111
LOC107439600	2.04356	0.0139153
LOC107445489	2.88396	0.0139207
LOC107440806	2.30434	0.0139346
LOC107442980	4.4993	0.0139571
LOC107450429	2.06901	0.0139594
LOC107436781	2.43071	0.0139767
LOC107439019	2.17241	0.0140487
LOC107442578	1.83122	0.0140547
LOC107440076	-2.59723	0.0140681
LOC107438325	1.21415	0.0140685
LOC107437891	4.31539	0.0140727
LOC107450058	0.75578	0.0140771
LOC107449067	3.56444	0.0140973
LOC107451614	3.5016	0.0140979
LOC107439789	1.4015	0.0141048
LOC107437476	2.70497	0.0141202
LOC107455209	1.8625	0.0141437
LOC107436566	2.72676	0.0141481
LOC107456623	7.5054	0.014153
LOC107440910	-3.05314	0.0141545
LOC107454085	3.37796	0.0141663
LOC107439934	1.19332	0.014171
LOC107455289	1.66281	0.0141964
LOC107437622	3.93817	0.014202
LOC107455395	2.45477	0.0142186
LOC107449752	1.3961	0.0142372
LOC107442990	1.93453	0.0142417
LOC107451608	2.34147	0.0142496
LOC107445218	3.86348	0.0142715
LOC107445434	4.74851	0.0142914
LOC107445116	6.14629	0.0143079
LOC107457056	1.84315	0.0143364
LOC107442199	3.22509	0.0143438
LOC122269341	2.1012	0.0143444
LOC107440817	2.24259	0.0144047
LOC107446786	1.76111	0.0144333
LOC107436389	3.17502	0.0144458
LOC107452589	Inf	0.014493
LOC107441102	1.6135	0.0145027
LOC107437907	Inf	0.0145049
LOC107444798	-3.11513	0.0145052
LOC107456313	4.0094	0.0145191
LOC107457277	5.05051	0.0145283
LOC107457393	2.05152	0.014547
LOC107440615	2.95161	0.0145551
LOC107455139	1.70503	0.0145623
LOC107436297	-1.56745	0.0145639
LOC107446070	3.90498	0.0146152
LOC107438972	0.996781	0.0146303
LOC122274112	4.67064	0.0146435
LOC107447709	4.26792	0.0146527
LOC107438177	3.2449	0.0146554
LOC122270791	Inf	0.0146658
LOC107449875	1.80487	0.0146781
LOC107457524	-1.22188	0.01468
LOC107454715	2.13096	0.0147197
LOC107437779	1.14523	0.0147238
LOC107436872	1.80773	0.0147329
LOC122268305	2.64396	0.0147634
LOC107444033	1.1844	0.0147678
LOC107457301	1.6359	0.0147755
LOC107443841	2.95315	0.0147887
LOC107448337	1.66195	0.01485
LOC107445703	Inf	0.0148515
LOC107443112	2.7722	0.0148723
LOC107443890	2.59124	0.0148808
LOC107445504	1.90629	0.0148888
LOC107437796	1.96951	0.0148911
LOC107448432	2.44334	0.0148942
LOC107441376	3.81132	0.0149141
LOC107447020	4.79656	0.014924
LOC107450208	3.79437	0.0149332
LOC122268729	6.3963	0.0149367
LOC107449999	0.892726	0.014942
LOC107451052	2.86423	0.0149696
LOC107450189	Inf	0.0149744
LOC107453474	1.92365	0.0149848
LOC107440125	2.54203	0.0149862
LOC107443720	3.49983	0.0150257
LOC107454726	2.55659	0.0150382
LOC107450414	-2.56593	0.0150497
LOC107447080	1.86689	0.0150543
LOC107440935	7.00971	0.0150842
LOC107449738	1.05845	0.0150931
LOC107436586	1.70508	0.0150994
LOC107441685	7.54882	0.0151361
LOC107440075	2.56899	0.0151383
LOC107445679	2.97468	0.0151396
LOC107443668	2.6372	0.0151422
LOC107456155	3.12947	0.0151641
LOC107451585	3.50542	0.0151751
LOC107437211	2.32208	0.0151807
LOC107447410	-1.29569	0.0151868
LOC107451172	-inf	0.0151964
LOC107444617	1.34098	0.0152087
LOC107448827	1.92365	0.0152093
LOC107455637	1.91564	0.0152342
LOC107451042	3.80142	0.0152446
LOC107442802	1.64748	0.01527
LOC107446160	8.24404	0.0152872
LOC107445965	1.02658	0.0152896
LOC107448434	4.83949	0.0152908
LOC107450522	2.27503	0.015366
LOC107443891	2.49134	0.0153678
LOC107442233	4.22927	0.015369
LOC107452285	1.90759	0.0153806
LOC107452289	2.91751	0.0153819
LOC107445456	4.0493	0.0153922
LOC107437993	2.06385	0.0154129
LOC107440232	1.78112	0.0154216
LOC107444042	2.63782	0.015436
LOC107456316	Inf	0.0154531
LOC107442269	1.92167	0.0154715
LOC107448637	-3.59516	0.0155308
LOC107455720	2.42806	0.0155313
LOC107456691	2.6441	0.0155747
LOC107449617	1.39218	0.0155755
LOC107447768	2.84229	0.0155794
LOC107450327	2.6929	0.0155991
LOC107447968	2.79876	0.0156015
LOC107450483	1.67628	0.015603
LOC107437636	3.93844	0.01566
LOC107448332	3.81795	0.0156841
LOC107437562	3.18172	0.0156876
LOC107451442	1.71885	0.0156887
LOC122268362	2.27063	0.0156998
LOC107443876	2.47615	0.0157089
LOC107446395	1.56936	0.0157682
LOC107448017	2.99301	0.0158106
LOC107455044	8.96239	0.0158275
LOC107440103	3.10869	0.0158487
LOC107448885	1.14615	0.0158668
LOC107456287	5.64543	0.0158685
LOC107442442	6.56627	0.0158693
LOC107449768	1.10619	0.0158784
LOC107439654	1.41841	0.0159144
LOC107448383	3.916	0.0159298
LOC107440149	5.11704	0.0159308
LOC107453685	2.76367	0.0159447
LOC107445590	1.02174	0.0159461
LOC107454963	1.36693	0.0159909
LOC107443756	2.11016	0.016007
LOC107448765	-1.55127	0.0160094
LOC107450968	3.75345	0.0160205
LOC107449066	2.36547	0.0161002
LOC107444935	Inf	0.0161203
LOC107452510	2.08619	0.0161216
LOC107437830	1.36965	0.0161456
LOC107451617	4.2163	0.0161577
LOC107436228	3.00113	0.0161635
LOC107443071	1.81727	0.0161787
LOC107439145	9.48622	0.0161938
LOC107454498	3.75068	0.0161951
LOC107436661	1.58463	0.0162265
LOC107440399	4.73231	0.0162416
LOC107439257	-2.18277	0.0162641
LOC107456812	2.24173	0.0162857
LOC107440739	-2.0203	0.0163054
LOC107437147	2.88404	0.016311
LOC107451109	1.59709	0.016331
LOC107440966	1.65658	0.0163401
LOC107443043	3.99638	0.0163746
LOC107452657	1.73501	0.0163821
LOC107446648	2.83335	0.0163913
LOC107440265	1.39175	0.0164039
LOC107438252	-3.56612	0.016409
LOC107440253	1.52007	0.0164307
LOC107456451	2.73115	0.0164365
LOC107451409	4.07496	0.0164604
LOC107439656	3.25345	0.0164644
LOC107442920	-2.75773	0.0164916
LOC107442215	1.85706	0.0165019
LOC107436558	-1.27737	0.0165181
LOC107449665	3.90384	0.0165219
LOC107438601	5.21493	0.0165405
LOC107452397	1.38902	0.016543
LOC107446699	2.97627	0.016578
LOC107442089	4.56597	0.0165959
LOC107436760	0.904576	0.0166191
LOC107455517	7.80605	0.0166509
LOC107448944	3.29894	0.0166724
LOC107454868	0.727885	0.0166858
LOC107450305	2.00922	0.0166954
LOC107439849	3.73723	0.0167059
LOC107453249	4.12879	0.0167063
LOC107450179	1.65566	0.0167153
LOC107442214	6.8246	0.016729
LOC107443179	-1.92809	0.0168121
LOC107445011	4.26565	0.0168646
LOC107456296	1.67485	0.0168656
LOC107442398	3.6914	0.0168779
LOC107445161	1.05608	0.0168871
LOC107455837	1.48545	0.0169007
LOC107444724	2.64359	0.0169122
LOC107445430	4.72909	0.0169248
LOC107447027	2.81903	0.0169367
LOC107451519	1.42141	0.0169483
LOC107449088	3.6019	0.0169633
LOC107453346	2.14862	0.0169661
LOC107447763	1.8295	0.0169746
LOC107437749	3.10006	0.0169842
LOC107450879	1.08566	0.0170428
LOC107453612	1.86451	0.0170519
LOC107455467	-1.63387	0.0170535
LOC107446698	2.35879	0.0170573
LOC107437992	-1.11605	0.0170899
LOC107446235	1.43851	0.0171205
LOC107444620	2.20173	0.0171224
LOC107456507	1.43926	0.0171396
LOC107446220	8.8771	0.0171457
LOC107447384	6.04021	0.0171736
LOC107445072	3.55196	0.0171749
LOC107442079	1.50567	0.0171937
LOC107439640	-2.38855	0.017198
LOC107437713	3.45936	0.0172269
LOC107440588	1.79079	0.0172296
LOC107450865	4.44492	0.0172401
LOC107436796	2.06791	0.0173044
LOC107442785	2.56997	0.0173203
LOC107457075	2.55643	0.0173386
LOC107452221	1.68506	0.017358
LOC107441919	1.94539	0.017395
LOC107445060	4.93649	0.0173978
LOC107457480	-1.11309	0.0174054
LOC107439875	1.62013	0.0174067
LOC107447921	6.63042	0.0174847
LOC107457262	4.68683	0.0174989
LOC107447962	2.13845	0.0175279
LOC107455969	2.0309	0.017539
LOC107457131	-2.26626	0.0175474
LOC107446709	-1.17613	0.0175489
LOC107440110	4.77815	0.0175568
LOC107444952	4.09893	0.0176278
LOC107455435	0.872629	0.0176317
LOC107440317	1.75499	0.0176771
LOC107449950	2.18253	0.0176981
LOC107457295	1.38662	0.0177086
LOC107447379	-0.920543	0.017771
LOC107455232	2.79607	0.0178018
LOC110282268	Inf	0.0178961
LOC107445693	1.80022	0.0179454
LOC107438397	1.3801	0.0179551
LOC107444083	2.32309	0.0179979
LOC107437063	2.30478	0.0180163
LOC107448612	3.69172	0.0180465
LOC107437827	4.68984	0.0180511
LOC122268804	-5.69609	0.0180541
LOC107440439	-0.655631	0.0181145
LOC107446407	1.42311	0.0181262
LOC107436408	4.00105	0.0181427
LOC107437092	2.35411	0.0181432
LOC107451396	2.5229	0.0181651
LOC107442569	1.19336	0.0181687
LOC107447448	1.9734	0.0181704
LOC107442132	4.09282	0.0181842
LOC107446018	1.62919	0.0182095
LOC107452683	2.95907	0.0182509
LOC107454088	2.24428	0.018263
LOC107439162	-1.96702	0.0182783
LOC107439821	4.46492	0.0182847
LOC107455987	1.29246	0.0183058
LOC107454539	1.91408	0.0183282
LOC107455434	3.62013	0.0183327
LOC107442573	3.13676	0.0183424
LOC107452533	4.10198	0.0183474
LOC107445236	3.13061	0.0183522
LOC107447648	3.21331	0.0183559
LOC107436676	2.60032	0.0183623
LOC107446296	3.51877	0.0183916
LOC122269351	6.5489	0.0183933
LOC107441108	2.6097	0.018401
LOC107449014	2.83053	0.0184322
LOC107450560	1.91568	0.0184461
LOC107448459	Inf	0.0184479
LOC107457187	1.47815	0.0184668
LOC122272631	Inf	0.0184757
LOC107436677	2.31784	0.0185181
LOC107450558	0.72483	0.0185507
LOC107450873	2.13565	0.0185628
LOC107447014	0.872636	0.018576
LOC107453476	-0.944597	0.0186006
LOC107445180	10.0349	0.0186065
LOC107453013	2.44484	0.0186126
LOC107438060	2.01722	0.0186142
LOC107453212	1.43314	0.0186148
LOC107441701	2.12998	0.0186423
LOC107447574	2.35508	0.0186473
LOC107447347	3.1172	0.0186646
LOC107442086	2.25643	0.0186744
LOC107455590	-1.39666	0.0186787
LOC107446406	3.76986	0.0186798
LOC107453838	2.0665	0.0187262
LOC107448307	2.98762	0.0187349
LOC107437371	3.33053	0.0187476
LOC107445433	2.21798	0.0187544
LOC107440104	2.26396	0.0187799
LOC107439343	2.63877	0.0187823
LOC107455557	2.42304	0.0188205
LOC107448339	6.39748	0.0188277
LOC107440296	3.00291	0.0188776
LOC107438623	1.85781	0.0189559
LOC107446108	1.37867	0.0189565
LOC107439021	5.64247	0.0189615
LOC107446026	4.18717	0.0189923
LOC107443016	3.28003	0.0190277
LOC107453415	1.09371	0.0190698
LOC107439311	1.57768	0.0190849
LOC107438735	-2.31757	0.0191086
LOC107456020	2.94396	0.019135
LOC107448937	2.61711	0.0191576
LOC107453848	1.39185	0.0191764
LOC107446114	1.7517	0.0191802
LOC107442809	9.15413	0.0192143
LOC122268389	3.36422	0.01922
LOC107436787	2.78636	0.0192242
LOC107457472	5.16687	0.0192342
LOC107450057	0.593844	0.0192499
LOC107439550	2.53471	0.0192578
LOC107452013	3.23162	0.0192676
LOC107453863	1.88933	0.019278
LOC107446942	8.71487	0.0192855
LOC107438134	-6.20121	0.0193103
LOC107438326	3.68944	0.0193259
LOC107445313	2.46115	0.0193313
LOC107447123	3.23596	0.0193391
LOC107454824	2.46469	0.0193429
LOC107441273	1.8035	0.0193485
LOC107437776	1.42097	0.0193649
LOC107439069	1.01924	0.0193737
LOC107436411	3.71458	0.0193787
LOC107436866	4.02798	0.0193887
LOC107455925	5.11063	0.0193972
LOC107438756	3.95418	0.019407
LOC107447873	5.29939	0.0194136
LOC107444546	2.43087	0.0194221
LOC107440883	-1.11277	0.0194321
LOC107448460	-8.8734	0.0194397
LOC107456626	1.80107	0.019442
LOC107443929	4.78094	0.0194654
LOC107444392	1.17577	0.019477
LOC107448385	3.00982	0.0194773
LOC107453309	-5.23788	0.019537
LOC107452649	1.80932	0.0195503
LOC107438185	1.01355	0.0195625
LOC107445993	-1.56614	0.0195767
LOC107454254	-1.58399	0.0196139
LOC107441130	1.43406	0.0196238
LOC107448773	0.899958	0.0196337
LOC107449670	-1.37556	0.0196466
LOC107444459	2.18589	0.0196653
LOC107446209	3.88731	0.0196947
LOC107442818	1.52043	0.0197067
LOC107454282	7.16181	0.0197237
LOC107455002	-2.12569	0.0197318
LOC107437773	1.26345	0.0197987
LOC107445061	2.27039	0.0198011
LOC107442532	3.32452	0.0198183
LOC107442399	3.04016	0.0198283
LOC107439569	1.12371	0.0198417
LOC107456526	0.99898	0.0198581
LOC107444429	3.88681	0.0198667
LOC107439488	2.27091	0.0198963
LOC107449321	2.00104	0.0199633
LOC107446963	3.31856	0.0199843
LOC107446446	3.99048	0.0199872
LOC107443762	-2.71849	0.0199912
LOC107440024	2.8071	0.020014
LOC107436685	2.76268	0.0200195
LOC107450829	-10.897	0.0200227
LOC107449913	3.5233	0.0200296
LOC107442547	3.43049	0.0200372
LOC107454186	5.24144	0.0200501
LOC107443372	1.5496	0.0200604
LOC107441869	4.56474	0.0200784
LOC107446853	1.27739	0.0201266
LOC107453366	3.46618	0.0201351
LOC107441700	-1.15947	0.0201488
LOC107454655	3.05734	0.0201728
LOC107447866	1.33742	0.0202176
LOC107438567	Inf	0.0202226
LOC107444818	3.32521	0.0202323
LOC107437508	1.25644	0.02024
LOC107439788	3.61435	0.020251
LOC107451886	-3.08782	0.0202522
LOC107438158	1.13847	0.0202622
LOC107452750	1.96113	0.020266
LOC107437703	2.58421	0.0202675
LOC107447382	2.52034	0.0203391
LOC107455854	2.79424	0.0203828
LOC107449389	3.20058	0.0203985
LOC107454052	2.88117	0.0204226
LOC107438828	-1.35571	0.0204227
LOC107445212	2.00554	0.0204331
LOC107449662	3.03329	0.0204422
LOC107456492	1.31948	0.0204616
LOC107439408	Inf	0.0204618
LOC107454115	3.19148	0.0204656
LOC107444618	2.03591	0.0204811
LOC107454089	1.93979	0.0204863
LOC107444593	2.43403	0.0204995
LOC107438044	2.02937	0.0205557
LOC107439588	1.85764	0.0206221
LOC107439902	1.57034	0.0206568
LOC107455822	-1.23107	0.0207326
LOC107442076	3.57154	0.0207573
LOC107440488	5.48656	0.0207635
LOC107439595	3.21164	0.0207793
LOC107448693	0.784181	0.0208014
LOC107443265	-1.73975	0.0208095
LOC107442782	-1.39033	0.0208199
LOC107455231	1.75329	0.0208246
LOC107450412	1.42342	0.0209022
LOC107441100	4.04372	0.020925
LOC107454967	2.16634	0.0209266
LOC107436227	1.46029	0.0209754
LOC122268449	1.21404	0.0209941
LOC107451952	4.01996	0.0210208
LOC107447588	2.29956	0.0210269
LOC107450860	1.26889	0.0210384
LOC107447625	-1.99666	0.0210495
LOC107441502	1.71774	0.0210603
LOC107447976	1.53033	0.0210741
LOC107445643	2.14096	0.0210958
LOC107440272	3.63566	0.0210992
LOC107439409	2.55195	0.0211111
LOC107452696	5.06359	0.021144
LOC110282662	6.87024	0.0211498
LOC107445056	2.39537	0.0211624
LOC107454301	-2.12434	0.0211625
LOC107441346	3.37952	0.0211734
LOC107450552	2.61674	0.0211917
LOC107449293	-1.13824	0.0212084
LOC107451064	-2.06715	0.0212129
LOC107453670	2.27053	0.0212734
LOC107445200	7.60279	0.0213121
LOC107439932	4.09236	0.0213232
LOC107448500	3.06394	0.0213505
LOC107456766	3.29277	0.0213581
LOC107456940	1.69194	0.0213657
LOC107442446	1.71953	0.0213676
LOC107438454	1.30448	0.0213854
LOC107453780	3.03008	0.0213938
LOC122271043	3.90877	0.0213939
LOC107443611	1.6831	0.0214271
LOC107441824	2.03201	0.0214412
LOC107436938	1.41724	0.0214518
LOC107453369	1.07897	0.0214563
LOC110283350	-2.42033	0.0214751
LOC107446360	5.70549	0.0214766
LOC107442610	2.13083	0.0215147
LOC107440269	Inf	0.0215156
LOC107448095	1.80205	0.021524
LOC122271207	Inf	0.0215287
LOC107442777	2.19888	0.0215567
LOC107443733	2.34517	0.021576
LOC107445648	0.853498	0.0216736
LOC107442984	6.00717	0.0216853
LOC107436996	1.98859	0.0216875
LOC107437354	8.66711	0.0216908
LOC107452383	2.7717	0.0216991
LOC107448312	2.63384	0.0217227
LOC107450006	1.99799	0.0217292
LOC107447287	1.25514	0.0217373
LOC107446782	-2.5941	0.0217557
LOC107457342	-1.34947	0.0218119
LOC107446080	2.87075	0.021819
LOC107450756	-0.905781	0.0218711
LOC107455254	2.58915	0.0218914
LOC107456019	2.29919	0.0218981
LOC122268403	2.18847	0.021922
LOC107456420	2.6045	0.0219243
LOC107440867	3.018	0.0219463
LOC107446998	2.624	0.0219767
LOC107457485	3.19112	0.022046
LOC107450477	-2.46605	0.0220484
LOC107446411	0.974659	0.0220505
LOC107446559	-2.4883	0.0220684
LOC107447084	3.05523	0.0221001
LOC107453504	1.71487	0.0221026
LOC107441728	3.02101	0.022106
LOC107442283	2.81476	0.022118
LOC107437605	0.886139	0.0221512
LOC107442025	3.45206	0.02216
LOC107448329	5.38273	0.0221683
LOC107440746	2.76424	0.0222458
LOC107443857	4.89868	0.0222475
LOC107446634	2.63286	0.0222766
LOC107443113	2.74433	0.0222777
LOC107438478	2.73329	0.0222819
LOC107437405	1.80645	0.022284
LOC107455937	3.2601	0.0223003
LOC107443063	-1.59838	0.0223086
LOC107447161	2.84399	0.0223519
LOC107441099	1.31969	0.0223626
LOC107449373	4.48235	0.0223864
LOC107454467	3.7027	0.0224113
LOC107451611	-1.59483	0.0224156
LOC107451575	3.37093	0.022432
LOC107453322	2.70624	0.0224686
LOC107449706	3.30621	0.0224776
LOC107454287	4.54525	0.0224973
LOC107452047	2.45275	0.0225171
LOC107450643	1.6317	0.0225346
LOC107456648	2.00153	0.0225614
LOC107439478	6.64135	0.0225865
LOC107443157	4.62868	0.0225876
LOC107438732	2.5494	0.0226154
LOC107454058	2.47795	0.0226369
LOC107446122	2.95254	0.0226938
LOC107442324	-1.73338	0.0226978
LOC107439362	1.64602	0.0227083
LOC107440929	1.54373	0.0227441
LOC107457094	Inf	0.0227524
LOC107444045	1.03741	0.0227562
LOC107441098	1.48681	0.0227719
LOC107451835	1.46774	0.0228152
LOC107437865	2.48593	0.0228245
LOC107436520	3.13227	0.0228509
LOC107455170	-2.32258	0.0228926
LOC107452615	6.64349	0.0228984
LOC107446965	2.56486	0.0229107
LOC107446432	3.14098	0.0229283
LOC107442986	1.86087	0.022934
LOC122270704	Inf	0.0229528
LOC107443110	0.842095	0.0229768
LOC107453417	9.62202	0.022981
LOC107457312	-inf	0.0230078
LOC110282224	5.04416	0.0230263
LOC107443120	2.37497	0.0230419
LOC107441739	3.0258	0.023044
LOC107455848	2.08868	0.0230689
LOC107455242	2.98384	0.0230751
LOC107450223	-1.16247	0.0231069
LOC107436707	1.3626	0.0231306
LOC107443089	1.58187	0.023147
LOC107443581	3.11043	0.0231681
LOC107442479	0.852547	0.0231812
LOC107453041	1.67212	0.0231888
LOC107456087	2.54092	0.0232364
LOC122271104	7.00569	0.0232475
LOC107446034	3.37546	0.0232517
LOC107450858	3.61506	0.0232839
Trnawcca11	Inf	0.0233063
LOC107450229	3.57179	0.0233169
LOC107449367	1.35943	0.0233279
LOC107443078	3.04846	0.0233369
LOC107447227	2.31083	0.0233673
LOC107443719	2.77838	0.0234157
Trnakcuu3	Inf	0.0234223
LOC107450116	1.47777	0.0234283
LOC107448315	8.60039	0.023433
LOC107447235	2.54674	0.0234379
LOC107438250	1.30364	0.0234492
LOC107444838	1.60124	0.0235319
LOC107439237	1.32826	0.0235444
LOC107454418	-1.63084	0.0235521
LOC107452366	0.952351	0.0236205
LOC107444753	-3.87697	0.023654
LOC107441621	2.47602	0.0237496
LOC107456924	1.46976	0.0237566
LOC122270402	Inf	0.0237613
LOC107437486	2.21169	0.0237636
LOC107450720	3.6072	0.0237643
LOC107439645	2.34162	0.0237825
LOC122268219	1.91178	0.0237915
LOC107452994	3.83683	0.0238224
LOC107443634	3.20724	0.0238301
LOC107437722	1.78468	0.0238422
LOC107439305	1.84441	0.023853
LOC107437325	6.61067	0.0238616
LOC107453274	3.73692	0.0238698
LOC107454762	3.06335	0.0239031
LOC107437854	2.99104	0.0239315
LOC107446819	Inf	0.0239619
LOC107440111	1.80961	0.0239984
LOC107455805	1.03385	0.0241215
LOC110283344	-inf	0.0241263
LOC107449668	2.47567	0.0241266
LOC107444763	4.15044	0.0241834
LOC107443247	1.84357	0.0241934
LOC107444664	1.7477	0.0242262
LOC107439106	1.99246	0.0242541
LOC107442140	5.03009	0.0242576
LOC107443810	2.57291	0.0242595
LOC107448423	-0.818573	0.0242723
LOC122270935	-inf	0.0242777
LOC107449840	3.76457	0.024284
LOC107440902	2.84619	0.0243011
LOC107457557	1.29498	0.0243042
LOC107448103	2.32614	0.0243373
LOC107438677	-1.93894	0.0243479
LOC107439699	3.78338	0.0243502
LOC107447464	-3.01335	0.0243736
LOC107442387	0.609298	0.0243926
LOC107457558	3.27335	0.0244056
LOC107449627	4.35889	0.0244101
LOC107440726	3.37668	0.0244105
LOC107452526	-inf	0.024417
LOC107451490	-2.61996	0.0244199
LOC107446207	3.83188	0.024423
LOC107445333	1.43786	0.0244634
LOC107441725	-4.60486	0.0244692
LOC107446319	Inf	0.0244879
LOC107455027	3.41684	0.0244953
LOC107441007	2.30232	0.0244997
LOC107439434	7.04512	0.0245059
LOC107450098	-2.67423	0.0245144
LOC107441033	2.45735	0.0245338
LOC107455550	2.99394	0.0245453
LOC107449274	2.59953	0.0245565
LOC107438271	1.59599	0.0245568
LOC107442105	1.78836	0.024577
LOC107454961	2.04822	0.0245873
LOC107440346	3.26875	0.024599
LOC122269690	-3.74394	0.0245998
LOC107456115	-1.74243	0.0246831
LOC107440717	1.45295	0.0247404
LOC107447270	3.06648	0.0248125
LOC107438075	6.26775	0.0248245
LOC107449018	2.22618	0.0248293
LOC107442226	1.55509	0.0248403
LOC107449345	-0.943393	0.0248803
LOC107448667	2.72803	0.024898
LOC107439120	4.82861	0.0249187
LOC107441101	3.69222	0.0249544
LOC107456925	4.76043	0.0249873
LOC107447259	5.76872	0.024991
LOC107448849	1.06647	0.0249953
LOC107446795	2.66764	0.0249981
LOC107453880	5.35359	0.0250065
LOC107451445	2.72089	0.0250104
LOC107440931	4.67289	0.0250221
LOC107440644	3.72834	0.0250789
LOC107451968	4.40718	0.0250916
LOC107440713	3.63015	0.025095
LOC107442431	3.63004	0.0251094
LOC107442104	2.69677	0.0251202
LOC107438833	1.45791	0.0251443
LOC107438837	3.07382	0.0251522
LOC107442315	2.43281	0.025161
LOC107440571	0.957368	0.0252423
LOC107437954	2.75147	0.0252464
LOC122273270	3.58428	0.0252982
LOC122268803	4.17892	0.0253082
LOC107454203	1.51973	0.0253776
LOC107454854	-1.7449	0.0254128
LOC107444456	1.37291	0.0254383
LOC107451320	3.84342	0.025442
LOC107450907	1.30795	0.0254768
LOC107447727	5.33094	0.0254806
LOC107443486	3.48797	0.0254946
LOC107448905	4.3396	0.0255108
LOC107448630	-1.84847	0.0255227
LOC107450525	2.63763	0.0255324
LOC107446008	3.47462	0.0255423
LOC107448061	1.15632	0.025547
LOC107436521	-1.21933	0.0255538
LOC107447033	3.94063	0.0256044
LOC107442011	2.20627	0.025613
LOC107436434	1.65233	0.0256506
LOC122268456	1.36696	0.0256589
LOC107439344	3.54044	0.0256836
LOC107450584	-5.96324	0.0256933
LOC107449242	1.97983	0.025725
LOC107439465	1.86727	0.0257276
LOC107444681	2.49144	0.0257394
LOC107451718	5.79681	0.0257485
LOC107440863	1.53195	0.0257501
LOC107437050	3.52618	0.025803
LOC107451367	2.28926	0.0258033
LOC107450195	Inf	0.0258193
LOC107438263	1.19242	0.0258302
LOC107448624	3.11948	0.0258634
LOC107442311	2.30548	0.0258755
LOC107451691	3.3242	0.0258896
LOC107442755	2.79639	0.0259143
LOC107445960	1.51356	0.0259145
LOC107447152	3.57466	0.0259258
LOC107440951	1.52181	0.0259971
LOC107440725	1.77824	0.0260266
LOC107455783	2.18832	0.0260275
LOC107452761	7.50567	0.0260391
LOC107437535	3.42728	0.0261106
LOC107454591	1.70064	0.0261259
LOC107438933	1.42775	0.0261315
LOC107455611	2.70116	0.026136
LOC107436997	2.27162	0.0261435
LOC107450551	3.91968	0.0261694
LOC107456513	1.76597	0.0261779
LOC107438410	-1.1617	0.0261828
LOC107446185	1.5187	0.026188
LOC107452521	5.25443	0.0261902
LOC107456725	Inf	0.0262005
LOC107444808	4.5361	0.0262373
LOC107452191	2.40389	0.0262756
LOC107441640	1.83144	0.0263005
LOC107440814	3.35049	0.0263057
LOC107453328	1.49915	0.0263118
LOC107447810	0.838224	0.0263276
Trnaiuau8	Inf	0.0263461
LOC107457250	3.83645	0.0263623
LOC122271044	Inf	0.0263851
LOC107450844	2.1671	0.0263934
LOC107453693	-2.10033	0.0264271
LOC107442449	2.32529	0.0264502
LOC107450097	1.82739	0.0264894
LOC107439810	4.74842	0.0265102
LOC107453974	3.30457	0.0265272
LOC107451106	2.38438	0.026554
LOC107453861	1.68122	0.0265605
LOC107441496	4.70109	0.026562
LOC107439219	1.2041	0.026563
LOC107455471	0.67515	0.026573
LOC107446555	1.39517	0.0265943
LOC107437304	3.16524	0.0266077
LOC107448514	3.21892	0.0266464
LOC122270988	4.33035	0.0266537
LOC107442689	1.64414	0.0266627
LOC107438353	2.16781	0.0266721
LOC107455131	1.04615	0.0266812
LOC107447153	-2.82587	0.0267193
LOC107438993	3.36124	0.0267389
LOC107448174	2.12019	0.0267464
LOC107441221	3.22674	0.0267599
LOC107455224	3.57308	0.0267666
LOC107455366	-4.96959	0.0267683
LOC107451788	2.83972	0.0267742
LOC107449747	3.59905	0.0267867
LOC107437493	2.71622	0.0267909
LOC107437113	3.3742	0.026804
LOC107441283	2.30066	0.0268069
LOC107450247	5.71001	0.0268178
LOC107449553	4.73234	0.0268623
LOC107438559	1.55106	0.0268963
LOC107454807	1.98929	0.026901
LOC122269643	7.62923	0.0269106
LOC107452218	2.76742	0.0269151
LOC107456811	1.51543	0.026924
LOC107440020	1.3361	0.0269518
LOC107439298	2.60571	0.0270282
LOC107440228	-inf	0.0270447
LOC107437557	2.31846	0.0270503
LOC107442985	-0.940529	0.027052
LOC107455672	1.58332	0.027053
LOC107442137	2.00093	0.0270726
LOC107452129	2.54935	0.0270839
LOC107447977	1.10626	0.0271125
LOC107442786	3.68129	0.0271179
LOC107438283	2.29051	0.0271242
LOC107440059	1.1882	0.0271505
LOC107454494	-2.56244	0.0271515
LOC107438885	2.27764	0.0271681
LOC107436296	4.00377	0.027178
LOC107455715	2.81591	0.0271906
LOC107437447	-1.73769	0.0271926
LOC107451871	1.85048	0.0271944
LOC107440216	3.54972	0.027201
LOC107450997	3.20324	0.0272118
LOC107449755	-2.25828	0.0272261
LOC107445412	2.74118	0.0272295
LOC107443225	1.65891	0.0272637
LOC107441207	3.69397	0.0272648
LOC107454686	1.58704	0.027272
LOC107449366	5.34466	0.0272923
LOC107448989	3.61969	0.0273008
LOC107448178	4.909	0.0273034
LOC107447956	3.05562	0.0273207
LOC107456688	1.73223	0.0273249
LOC107451989	3.47023	0.0274158
LOC107453250	3.03803	0.0274742
LOC107450684	0.815983	0.0274805
LOC107456912	2.66652	0.0274955
LOC107454879	4.05697	0.027525
LOC107448364	1.00521	0.0275481
LOC107445658	2.05324	0.0275527
LOC107453886	2.93606	0.02757
LOC107450497	2.82307	0.0275795
LOC107439385	4.33737	0.0276014
LOC107437955	1.70956	0.0276256
LOC107454466	4.24121	0.0276928
LOC107448451	3.22474	0.0277376
LOC107437310	4.76072	0.0277464
LOC107453797	2.12567	0.0277523
LOC107439639	2.59017	0.0277666
LOC107448550	2.07726	0.0278065
LOC107440453	4.29426	0.0278118
LOC107457007	4.47379	0.0278255
LOC107449606	1.47775	0.0278359
LOC107450347	3.10862	0.0278458
LOC122269009	3.7761	0.0278987
LOC107436647	-2.92694	0.0279246
LOC122269906	Inf	0.0279367
LOC107445237	2.23386	0.028003
LOC107457547	3.75558	0.0280073
LOC107443002	-1.58066	0.0280157
LOC107452847	3.31318	0.0280186
LOC107445720	2.28136	0.0280524
LOC122271002	4.32312	0.0280766
LOC107451423	2.76551	0.0280812
LOC107454749	6.88886	0.0281075
LOC107455374	1.7803	0.0281157
LOC107436104	3.52964	0.0281836
LOC107454334	1.83711	0.0281846
LOC107438214	2.61662	0.0282366
LOC107443775	3.26331	0.0282755
LOC107437415	2.79182	0.0283068
LOC107450421	3.61171	0.0283104
LOC107447378	3.29066	0.0283344
LOC107455123	-3.70216	0.0283451
LOC107436966	3.78047	0.0283729
LOC107442635	2.20706	0.028415
LOC107437461	-1.18756	0.0284231
LOC107451669	1.76534	0.0284537
LOC107436724	2.55629	0.0284756
LOC107437778	1.88889	0.0284836
LOC107454336	2.42765	0.0285033
LOC107449002	1.07126	0.0285069
LOC107451194	4.4235	0.0285326
LOC107445354	1.81845	0.0285363
LOC107441619	3.1381	0.0285642
LOC107444518	Inf	0.0286023
LOC107441687	4.75905	0.0286053
LOC107444874	2.27917	0.0286128
LOC107456256	3.87661	0.0286309
LOC107441272	2.78197	0.0286333
LOC107445613	3.27253	0.0286411
LOC107450741	Inf	0.0286497
LOC107449559	-1.11405	0.0286842
LOC107454344	2.14767	0.0287248
LOC107455317	3.06949	0.0287582
LOC107439901	-3.38353	0.0287806
LOC107439525	2.99758	0.0287952
LOC107446673	3.28448	0.0287989
LOC107446561	-3.10678	0.028823
LOC107445824	1.35282	0.0288566
LOC107452817	1.39607	0.0288643
LOC107442488	1.50959	0.0289506
LOC122268235	2.04684	0.0289756
LOC107436101	1.09804	0.0289856
LOC107447628	-1.19122	0.0289917
LOC107446833	1.1792	0.0289963
LOC107447652	1.60583	0.0290022
LOC122273648	-inf	0.02902
LOC107450314	3.1872	0.0290419
LOC107436380	3.32051	0.02905
LOC107437503	3.4123	0.0291135
LOC107457165	2.21857	0.029117
LOC107439583	3.83069	0.0291335
LOC107442478	2.44513	0.0291677
LOC107442322	2.82134	0.0291849
LOC107455190	1.09482	0.0292236
LOC107449657	1.1195	0.0292405
LOC122269720	3.49794	0.0292545
LOC107454072	1.10427	0.0292724
LOC107438030	1.30956	0.0292817
LOC107442278	4.99805	0.0292982
LOC107454299	3.20405	0.0292986
LOC107439011	2.92933	0.0293067
LOC107438771	11.8487	0.0293187
LOC107441628	2.44376	0.0293209
LOC107450759	2.59875	0.0293258
LOC107449804	1.0512	0.0293693
LOC107453992	1.41346	0.0293967
LOC107439767	3.94422	0.0294475
LOC107452661	3.07968	0.0294671
LOC107441925	4.55116	0.0294823
LOC107440563	2.30143	0.0294904
LOC107438654	1.28655	0.0295256
LOC107448189	2.98943	0.0295915
LOC107438518	2.09206	0.0296263
LOC107445634	0.852073	0.0296276
LOC107457349	2.12749	0.0296312
LOC107457356	8.52727	0.0296682
LOC107442272	2.58651	0.0296748
LOC107448372	5.00927	0.0296769
LOC107456512	2.29742	0.0296806
LOC107438180	4.54797	0.0297285
LOC107452948	3.60275	0.0297526
LOC107444126	1.25121	0.0297987
LOC107441585	1.10277	0.0298156
LOC107452399	4.94046	0.0298345
LOC107438640	2.91169	0.029879
LOC107436281	1.15251	0.0298985
LOC107449130	2.57412	0.0299114
LOC107449829	2.66025	0.0299481
LOC107454132	1.42702	0.0299516
LOC107452404	-1.93664	0.0300082
LOC107454229	1.08389	0.03005
LOC107452729	3.16633	0.0300558
LOC107455060	6.8089	0.0300568
LOC107438721	2.44822	0.0301353
LOC107436175	1.62174	0.0301359
LOC107450859	1.14217	0.030189
LOC107438379	2.10196	0.0301898
LOC107454149	2.09247	0.0302264
LOC107456675	2.84552	0.0302377
LOC107449525	1.54467	0.0302555
LOC107450943	0.763728	0.0302707
LOC107440540	3.58055	0.0303068
LOC107449734	3.08955	0.0303096
LOC107453540	1.75857	0.0303701
LOC107436788	2.26415	0.0303801
LOC107452096	1.18445	0.0303815
LOC107442142	2.49797	0.0304049
LOC107446381	2.34775	0.0304164
LOC122270296	4.22622	0.0304498
LOC107455204	3.3249	0.0304947
LOC107436940	1.52016	0.0305217
LOC107450158	3.31396	0.0305453
LOC107456461	3.20951	0.0305706
LOC107455800	-0.597626	0.0305923
LOC122270279	3.0499	0.0306333
LOC122271530	3.26142	0.0307084
LOC107452236	2.09148	0.0307172
LOC107441851	0.840779	0.0307324
LOC107453150	2.91245	0.0307349
LOC107444628	2.75651	0.0307391
LOC107442637	2.21807	0.0307454
LOC107452176	3.07191	0.0307503
[truncated: 863 more rows]

## Sheet: Table S7
Table S7. Genes list of significantly expanded gene families in Octonoba sinensis
The genes in each row belong to the same gene family
g10124.t1, g1015.t1, g10446.t1, g11819.t1, g1442.t1, g17649.t1, g19335.t1, g19903.t1, g20023.t1, g20038.t1, g20803.t1, g21881.t1, g21882.t1, g21883.t1, g22832.t1, g23160.t1, g24329.t1, g26631.t1, g30777.t1, g31199.t1, g31443.t1, g31932.t1, g32005.t1, g32057.t1, g32102.t1, g32103.t1, g32319.t1, g32353.t1, g32714.t1, g33091.t1, g33200.t1, g33306.t1, g33407.t1, g33904.t1, g6567.t1, g8019.t1, g9682.t…
g1014.t1, g10436.t1, g1079.t1, g10803.t1, g10804.t1, g10867.t1, g10875.t1, g10876.t1, g1101.t1, g11447.t1, g12178.t1, g12936.t1, g12937.t1, g12981.t1, g12982.t1, g13158.t1, g13235.t1, g13301.t1, g13302.t1, g13621.t1, g13622.t1, g14583.t1, g14584.t1, g16624.t1, g16803.t1, g16878.t1, g16879.t1, g17185.t1, g17186.t1, g18328.t1, g19110.t1, g19133.t1, g19135.t1, g19318.t1, g19450.t1, g19515.t1, g19753…
g11410.t1, g1260.t1, g16450.t1, g17284.t1, g17285.t1, g17861.t1, g18568.t1, g18711.t1, g19563.t1, g19630.t1, g19734.t1, g19735.t1, g21557.t1, g22543.t1, g23917.t1, g26541.t1, g2746.t1, g2747.t1, g29425.t1, g29426.t1, g29427.t1, g29428.t1, g29641.t1, g29688.t1, g32124.t1, g32125.t1, g32126.t1, g32129.t1, g32139.t1, g32148.t1, g32149.t1, g32371.t1, g32761.t1, g32815.t1, g32816.t1, g33071.t1, g33265…
g17196.t1, g17819.t1, g18295.t1, g22449.t1, g26162.t1, g26973.t1, g31960.t1, g32168.t1, g32473.t1, g32679.t1, g32684.t1, g32708.t1, g33070.t1, g33195.t1, g33386.t1, g33679.t1, g34323.t1
g10015.t1, g10016.t1, g11124.t1, g11125.t1, g11126.t1, g11127.t1, g13777.t1, g13792.t1, g13793.t1, g13935.t1, g14022.t1, g14023.t1, g14035.t1, g14036.t1, g14037.t1, g1431.t1, g1450.t1, g1451.t1, g1452.t1, g1553.t1, g16507.t1, g16882.t1, g17083.t1, g17937.t1, g18008.t1, g18114.t1, g19835.t1, g20775.t1, g20776.t1, g21823.t1, g22674.t1, g23987.t1, g24375.t1, g24376.t1, g24377.t1, g24378.t1, g24939.t…
g11090.t1, g11599.t1, g13311.t1, g17058.t1, g17174.t1, g17488.t1, g18590.t1, g18784.t1, g20173.t1, g21592.t1, g21885.t1, g22006.t1, g24952.t1, g25849.t1, g26110.t1, g32260.t1, g32291.t1, g32331.t1, g32479.t1, g32581.t1, g32930.t1, g33256.t1, g33337.t1, g33400.t1, g33401.t1, g33537.t1, g33557.t1, g33565.t1, g33676.t1, g33781.t1, g34807.t1, g6636.t1
g1130.t1, g11446.t1, g13184.t1, g13779.t1, g13797.t1, g14423.t1, g14424.t1, g16689.t1, g16896.t1, g16903.t1, g18821.t1, g19514.t1, g19590.t1, g21555.t1, g21843.t1, g22039.t1, g22066.t1, g23204.t1, g23489.t1, g23756.t1, g23933.t1, g23934.t1, g23935.t1, g23979.t1, g23980.t1, g24143.t1, g24148.t1, g24345.t1, g24928.t1, g24929.t1, g24944.t1, g25047.t1, g25599.t1, g26292.t1, g26561.t1, g26867.t1, g271…
g17092.t1, g17096.t1, g17117.t1, g18165.t1, g18215.t1, g18216.t1, g18600.t1, g18601.t1, g18622.t1, g2088.t1, g2089.t1, g21821.t1, g23776.t1, g27729.t1, g27866.t1, g31101.t1, g3156.t1, g3157.t1, g32669.t1, g34837.t1, g34915.t1, g35072.t1, g35073.t1, g35074.t1, g5029.t1, g8222.t1, g8223.t1
g10222.t1, g10238.t1, g10338.t1, g10980.t1, g12687.t1, g13928.t1, g13987.t1, g14237.t1, g14243.t1, g14326.t1, g14486.t1, g2166.t1, g22021.t1, g22117.t1, g22758.t1, g22855.t1, g23516.t1, g24004.t1, g24267.t1, g24361.t1, g24515.t1, g26958.t1, g26986.t1, g27395.t1, g27733.t1, g28037.t1, g30082.t1, g30879.t1, g30945.t1, g30946.t1, g31271.t1, g31800.t1, g31874.t1, g33207.t1, g33836.t1, g35093.t1, g352…
g11582.t1, g11728.t1, g12136.t1, g12223.t1, g13416.t1, g14556.t1, g16531.t1, g16727.t1, g16846.t1, g17974.t1, g19033.t1, g20155.t1, g20291.t1, g20769.t1, g21131.t1, g22150.t1, g22290.t1, g22793.t1, g23047.t1, g25144.t1, g25192.t1, g26843.t1, g27829.t1, g28596.t1, g29320.t1, g30015.t1, g31529.t1, g31830.t1, g32313.t1, g32914.t1, g33034.t1, g33077.t1, g33405.t1, g4563.t1, g5122.t1, g5509.t1, g6196.…
g10662.t1, g10663.t1, g11033.t1, g11034.t1, g1295.t1, g13979.t1, g13980.t1, g16504.t1, g16748.t1, g16749.t1, g16876.t1, g17904.t1, g18061.t1, g18062.t1, g18718.t1, g18737.t1, g25054.t1, g25089.t1, g25091.t1, g28554.t1, g32001.t1, g32082.t1, g32144.t1, g32186.t1, g32187.t1, g32329.t1, g32330.t1, g32558.t1, g32559.t1, g32756.t1, g32758.t1, g32798.t1, g33301.t1, g33307.t1, g33409.t1, g33661.t1, g336…
g10080.t1, g10081.t1, g14179.t1, g14494.t1, g16620.t1, g16992.t1, g17287.t1, g17477.t1, g17877.t1, g18249.t1, g18274.t1, g18292.t1, g18592.t1, g18593.t1, g18944.t1, g18989.t1, g19175.t1, g20611.t1, g20758.t1, g21866.t1, g23791.t1, g23792.t1, g27615.t1, g29601.t1, g29602.t1, g29605.t1, g3099.t1, g3265.t1, g33167.t1, g3375.t1, g3407.t1, g3408.t1, g35239.t1, g4853.t1, g4854.t1, g5124.t1, g5542.t1, g…
g6653.t1, g7701.t1
g10106.t1, g10107.t1, g10108.t1, g10109.t1, g10110.t1, g10111.t1, g10112.t1, g10113.t1, g10115.t1, g10116.t1, g10117.t1, g10118.t1, g10119.t1, g10121.t1, g10122.t1, g10123.t1, g11107.t1, g11109.t1, g11110.t1, g23083.t1, g2714.t1, g7725.t1, g9110.t1, g9112.t1, g9113.t1, g9115.t1, g9117.t1, g9118.t1, g9126.t1
g10906.t1, g10907.t1, g11744.t1, g11745.t1, g11746.t1, g12282.t1, g12564.t1, g13243.t1, g13372.t1, g13654.t1, g16657.t1, g17002.t1, g17343.t1, g18314.t1, g18478.t1, g18480.t1, g18960.t1, g19151.t1, g19152.t1, g19473.t1, g20536.t1, g20855.t1, g20973.t1, g21129.t1, g21130.t1, g23190.t1, g23733.t1, g23734.t1, g2376.t1, g2377.t1, g25164.t1, g25897.t1, g26116.t1, g26117.t1, g26634.t1, g26880.t1, g2691…
g22621.t1, g25548.t1, g29353.t1, g29355.t1, g31301.t1, g34969.t1, g6068.t1, g7086.t1, g7157.t1, g7165.t1, g7166.t1, g7167.t1, g7177.t1, g7178.t1, g7179.t1, g7180.t1, g7181.t1, g7182.t1, g7183.t1, g7184.t1, g7185.t1, g7186.t1, g7187.t1, g7188.t1, g7189.t1, g7190.t1, g7191.t1, g7389.t1, g7715.t1, g7749.t1, g7844.t1, g7956.t1, g7972.t1, g8024.t1, g8027.t1, g8191.t1, g8205.t1, g8225.t1, g8250.t1, g97…
g10220.t1, g16490.t1, g16856.t1, g16898.t1, g17023.t1, g17105.t1, g17181.t1, g17439.t1, g17440.t1, g17449.t1, g17462.t1, g17928.t1, g17929.t1, g18543.t1, g18544.t1, g18671.t1, g18758.t1, g19078.t1, g19500.t1, g19843.t1, g20663.t1, g24507.t1, g29452.t1, g31502.t1, g3186.t1, g3187.t1, g31997.t1, g34718.t1, g4751.t1, g5103.t1, g5104.t1, g5354.t1, g5355.t1, g7429.t1, g8009.t1, g8113.t1
g10065.t1, g10178.t1, g10743.t1, g10744.t1, g14332.t1, g14333.t1, g14349.t1, g14350.t1, g16784.t1, g16953.t1, g16954.t1, g16956.t1, g17151.t1, g17673.t1, g17735.t1, g18222.t1, g18223.t1, g18224.t1, g19389.t1, g19390.t1, g19392.t1, g19610.t1, g19611.t1, g19612.t1, g19837.t1, g19838.t1, g19839.t1, g20029.t1, g20030.t1, g20032.t1, g20138.t1, g20230.t1, g21098.t1, g21350.t1, g21351.t1, g21352.t1, g21…
g11515.t1, g12456.t1, g12651.t1, g13810.t1, g1393.t1, g16398.t1, g16658.t1, g16659.t1, g16815.t1, g17464.t1, g17474.t1, g17480.t1, g17541.t1, g18244.t1, g18311.t1, g18495.t1, g18706.t1, g19517.t1, g19535.t1, g19536.t1, g19737.t1, g19738.t1, g20729.t1, g20816.t1, g21873.t1, g22446.t1, g22447.t1, g24299.t1, g24300.t1, g25643.t1, g26114.t1, g2777.t1, g29004.t1, g29190.t1, g29608.t1, g32171.t1, g3290…
g10221.t1, g11384.t1, g12954.t1, g13108.t1, g13223.t1, g13369.t1, g13801.t1, g13828.t1, g14131.t1, g14245.t1, g14250.t1, g14251.t1, g16611.t1, g16693.t1, g16740.t1, g16758.t1, g17077.t1, g17336.t1, g18665.t1, g18794.t1, g19081.t1, g19082.t1, g19218.t1, g19274.t1, g19862.t1, g20795.t1, g20821.t1, g21052.t1, g21053.t1, g21585.t1, g22045.t1, g22527.t1, g22675.t1, g25210.t1, g25748.t1, g27214.t1, g27…
g10698.t1, g10736.t1, g13005.t1, g17494.t1, g17495.t1, g17936.t1, g18445.t1, g25095.t1, g25287.t1, g2726.t1, g27269.t1, g28295.t1, g32088.t1, g32206.t1, g32348.t1, g32635.t1, g32727.t1, g32800.t1, g33698.t1, g33699.t1, g33803.t1, g34759.t1, g34769.t1, g34821.t1, g4728.t1, g7897.t1, g8649.t1
g10404.t1, g10778.t1, g11026.t1, g11170.t1, g11187.t1, g11188.t1, g11692.t1, g11944.t1, g1255.t1, g13433.t1, g14611.t1, g14613.t1, g16805.t1, g16806.t1, g16905.t1, g17272.t1, g17414.t1, g17443.t1, g17444.t1, g17750.t1, g17751.t1, g17926.t1, g18155.t1, g18282.t1, g18286.t1, g19004.t1, g19118.t1, g20555.t1, g22485.t1, g22672.t1, g25209.t1, g27634.t1, g27991.t1, g28269.t1, g28270.t1, g28909.t1, g289…
g11476.t1, g11831.t1, g11832.t1, g11867.t1, g11868.t1, g11870.t1, g11872.t1, g11874.t1, g13708.t1, g13709.t1, g23350.t1, g23351.t1, g25486.t1, g27277.t1, g27278.t1, g27279.t1
g10667.t1, g11603.t1, g11755.t1, g13253.t1, g16331.t1, g16334.t1, g17150.t1, g17406.t1, g17860.t1, g17958.t1, g17959.t1, g18283.t1, g18296.t1, g18565.t1, g19061.t1, g19401.t1, g20700.t1, g20701.t1, g20994.t1, g21587.t1, g22008.t1, g24991.t1, g24992.t1, g26167.t1, g26168.t1, g26684.t1, g30011.t1, g30084.t1, g31471.t1, g33461.t1, g4382.t1
g10376.t1, g10377.t1, g11002.t1, g11073.t1, g11117.t1, g11122.t1, g11132.t1, g11133.t1, g13356.t1, g13566.t1, g13588.t1, g13592.t1, g13997.t1, g18338.t1, g18339.t1, g18343.t1, g18507.t1, g18682.t1, g18849.t1, g18871.t1, g19306.t1, g19307.t1, g19308.t1, g22701.t1, g22970.t1, g25848.t1, g2627.t1, g26548.t1, g26562.t1, g26572.t1, g26629.t1, g26942.t1, g26950.t1, g26959.t1, g27363.t1, g27364.t1, g279…
g14604.t1, g14605.t1, g14607.t1, g32802.t1, g33830.t1, g34152.t1, g34650.t1
g11051.t1, g13805.t1, g13806.t1, g14002.t1, g16364.t1, g16402.t1, g16508.t1, g16855.t1, g16943.t1, g16944.t1, g1713.t1, g17182.t1, g17806.t1, g17807.t1, g18148.t1, g18346.t1, g18563.t1, g18972.t1, g18973.t1, g19437.t1, g19652.t1, g19831.t1, g20664.t1, g21379.t1, g21638.t1, g21774.t1, g22046.t1, g27031.t1, g28973.t1, g30108.t1, g31501.t1, g31958.t1, g32177.t1, g32178.t1, g32297.t1, g33448.t1, g336…
g10734.t1, g12586.t1, g12587.t1, g12594.t1, g12596.t1, g12598.t1, g12603.t1, g12604.t1, g12606.t1, g12607.t1, g12609.t1, g12610.t1, g12611.t1, g12612.t1, g12613.t1, g22324.t1
g11813.t1, g17059.t1, g17489.t1, g18783.t1, g20535.t1, g21886.t1, g24953.t1, g31313.t1, g32261.t1, g32929.t1, g33338.t1, g33377.t1, g33402.t1, g33540.t1, g33607.t1, g33916.t1, g34367.t1, g34740.t1, g34773.t1, g34808.t1, g35198.t1, g3555.t1, g3876.t1, g6198.t1
g11392.t1, g1352.t1, g13679.t1, g13713.t1, g14391.t1, g14392.t1, g16990.t1, g17013.t1, g17250.t1, g17257.t1, g17258.t1, g18093.t1, g18094.t1, g18322.t1, g18461.t1, g18554.t1, g18628.t1, g18765.t1, g19073.t1, g19268.t1, g2101.t1, g21579.t1, g21580.t1, g22600.t1, g23831.t1, g26103.t1, g27886.t1, g28937.t1, g28938.t1, g29434.t1, g31974.t1, g34774.t1, g35022.t1, g5825.t1, g8240.t1, g8902.t1
g11519.t1, g1191.t1, g16337.t1, g16637.t1, g17051.t1, g17101.t1, g17266.t1, g17516.t1, g1776.t1, g18654.t1, g20541.t1, g21852.t1, g22941.t1, g23983.t1, g26972.t1, g28112.t1, g29494.t1, g32220.t1, g33388.t1, g33436.t1, g3394.t1, g34327.t1, g34347.t1, g4033.t1, g4586.t1, g5036.t1, g8602.t1, g8604.t1
g11393.t1, g1353.t1, g14390.t1, g17012.t1, g17191.t1, g18323.t1, g19267.t1, g22601.t1
g10242.t1, g10265.t1, g10266.t1, g10379.t1, g10471.t1, g12442.t1, g13052.t1, g13840.t1, g1412.t1, g14366.t1, g18511.t1, g19580.t1, g2024.t1, g20766.t1, g20945.t1, g2267.t1, g2268.t1, g23230.t1, g23588.t1, g23757.t1, g2550.t1, g25712.t1, g25713.t1, g26169.t1, g26170.t1, g26517.t1, g26532.t1, g26533.t1, g27393.t1, g28137.t1, g28201.t1, g28375.t1, g28407.t1, g28719.t1, g29445.t1, g3359.t1, g4442.t1,…
g10961.t1, g10962.t1, g10963.t1, g16436.t1, g16437.t1, g16448.t1, g16449.t1, g17036.t1, g17294.t1, g17295.t1, g17532.t1, g17533.t1, g18078.t1, g18441.t1, g18698.t1, g18699.t1, g19320.t1, g19351.t1, g21219.t1, g21356.t1, g21357.t1, g24527.t1, g24528.t1, g25698.t1, g25699.t1, g25803.t1, g26623.t1, g26624.t1, g26625.t1, g27959.t1, g27960.t1, g27961.t1, g32073.t1, g32112.t1, g32158.t1, g32159.t1, g32…
g11632.t1, g16401.t1, g16574.t1, g16983.t1, g17126.t1, g17199.t1, g17301.t1, g17719.t1, g18329.t1, g18710.t1, g18747.t1, g18782.t1, g19145.t1, g19234.t1, g19349.t1, g19467.t1, g22004.t1, g22011.t1, g22086.t1, g22087.t1, g22348.t1, g22937.t1, g23573.t1, g23882.t1, g23883.t1, g24478.t1, g25553.t1, g26560.t1, g26783.t1, g29083.t1, g29231.t1, g2994.t1, g30948.t1, g31008.t1, g3749.t1, g4960.t1, g5342.…
g17656.t1, g19998.t1, g34735.t1, g4550.t1
g10352.t1, g11417.t1, g11566.t1, g12157.t1, g12515.t1, g12710.t1, g1307.t1, g13249.t1, g13250.t1, g13264.t1, g1519.t1, g16373.t1, g16494.t1, g17274.t1, g17275.t1, g19245.t1, g19447.t1, g20590.t1, g20740.t1, g20741.t1, g20774.t1, g20778.t1, g22712.t1, g22724.t1, g23055.t1, g23197.t1, g23198.t1, g24122.t1, g27601.t1, g28339.t1, g28685.t1, g29950.t1, g31585.t1, g31967.t1, g33391.t1, g4946.t1, g6868.…
g10158.t1, g10389.t1, g10390.t1, g14029.t1, g14145.t1, g16347.t1, g16491.t1, g16899.t1, g17362.t1, g17363.t1, g17463.t1, g1763.t1, g18668.t1, g18669.t1, g18670.t1, g18791.t1, g2242.t1, g22882.t1, g23688.t1, g24335.t1, g24336.t1, g28232.t1, g3006.t1, g3007.t1, g31354.t1, g31355.t1, g31492.t1, g31760.t1, g34602.t1, g34603.t1, g34822.t1, g3491.t1, g35053.t1, g5803.t1, g8010.t1, g8011.t1, g8114.t1, g…
g10025.t1, g10415.t1, g10594.t1, g11079.t1, g11605.t1, g11606.t1, g13299.t1, g13657.t1, g13658.t1, g13800.t1, g13851.t1, g16407.t1, g17306.t1, g17723.t1, g17724.t1, g19207.t1, g20756.t1, g21415.t1, g21815.t1, g22382.t1, g23686.t1, g23961.t1, g23962.t1, g24503.t1, g24504.t1, g2551.t1, g2670.t1, g2675.t1, g2676.t1, g27610.t1, g27611.t1, g28028.t1, g28029.t1, g28319.t1, g29919.t1, g3703.t1, g5259.t1…
g29936.t1, g34480.t1, g34682.t1, g34687.t1, g34688.t1, g34690.t1, g34695.t1, g34696.t1, g34710.t1, g34730.t1, g34731.t1, g34734.t1
g18575.t1, g18933.t1, g18934.t1, g19679.t1, g19680.t1, g19681.t1, g19895.t1, g19896.t1, g19897.t1, g20301.t1, g21101.t1, g21419.t1, g23362.t1, g23363.t1, g23364.t1, g23996.t1, g24500.t1, g24501.t1, g24536.t1, g24537.t1, g24538.t1, g26427.t1, g26428.t1, g26429.t1, g26430.t1, g2649.t1, g33053.t1, g3390.t1, g4018.t1, g4019.t1, g6226.t1, g6282.t1, g6283.t1, g8680.t1
g10476.t1, g12771.t1, g12773.t1, g13065.t1, g13067.t1, g13124.t1, g13933.t1, g14565.t1, g16790.t1, g17249.t1, g17931.t1, g20483.t1, g21660.t1, g21807.t1, g22753.t1, g24117.t1, g24118.t1, g25608.t1, g25609.t1, g26334.t1, g27129.t1, g27131.t1, g27559.t1, g27871.t1, g27872.t1, g28313.t1, g28920.t1, g29965.t1, g30140.t1, g3471.t1, g3473.t1, g34909.t1, g4665.t1, g4666.t1, g5214.t1, g8238.t1, g8239.t1,…
g16141.t1, g16198.t1, g16309.t1, g34008.t1, g34014.t1, g34020.t1, g34031.t1, g34033.t1, g34039.t1, g34066.t1, g34067.t1, g34076.t1, g34083.t1, g34085.t1, g34093.t1, g34100.t1, g34110.t1, g34113.t1, g34122.t1, g34126.t1, g34146.t1, g34149.t1, g34153.t1, g34161.t1, g34163.t1, g34167.t1, g34192.t1, g34198.t1, g34232.t1, g34235.t1, g34239.t1, g34240.t1, g34245.t1, g34251.t1, g34275.t1, g34283.t1, g34…
g17159.t1, g17265.t1, g17324.t1, g17701.t1, g17820.t1, g18469.t1, g18655.t1, g20542.t1, g22448.t1, g22942.t1, g23984.t1, g26564.t1, g28111.t1, g29070.t1, g29495.t1, g32167.t1, g32325.t1, g32685.t1, g32687.t1, g32709.t1, g33387.t1, g3395.t1, g34739.t1, g3932.t1, g4032.t1, g4587.t1, g5037.t1, g5444.t1, g9772.t1
g10475.t1, g11943.t1, g17413.t1, g18348.t1, g18349.t1, g18363.t1, g18364.t1, g18464.t1, g19050.t1, g19051.t1, g20894.t1, g20896.t1, g23886.t1, g26815.t1, g26897.t1, g26938.t1, g27758.t1, g28345.t1, g29523.t1, g29778.t1, g31626.t1, g31627.t1, g32683.t1, g33050.t1, g33051.t1, g4371.t1, g4372.t1, g4820.t1, g7349.t1, g7979.t1, g8273.t1, g8274.t1
g10101.t1, g10713.t1, g11663.t1, g12490.t1, g17061.t1, g17226.t1, g18076.t1, g18237.t1, g18995.t1, g20820.t1, g24431.t1, g25603.t1, g26515.t1, g28157.t1, g28403.t1, g29884.t1, g30927.t1, g32871.t1, g3556.t1, g4910.t1, g5072.t1, g5573.t1, g6220.t1, g7406.t1, g7984.t1, g7985.t1, g8660.t1
g23768.t1, g29947.t1, g7790.t1
g10198.t1, g12628.t1, g14618.t1, g16375.t1, g17923.t1, g17938.t1, g18266.t1, g18267.t1, g18750.t1, g18751.t1, g20982.t1, g21034.t1, g21281.t1, g22644.t1, g22645.t1, g22646.t1, g24240.t1, g29885.t1, g29886.t1, g31872.t1, g32630.t1, g3352.t1, g3353.t1, g4029.t1, g8747.t1, g8748.t1, g8749.t1, g8750.t1, g8751.t1, g9152.t1
g10537.t1, g10538.t1, g16509.t1, g16510.t1, g17665.t1, g17709.t1, g18631.t1, g20025.t1, g20537.t1, g22429.t1, g22956.t1, g25852.t1, g26785.t1, g31016.t1, g32569.t1, g32570.t1, g32755.t1, g33595.t1, g33613.t1, g33614.t1, g34724.t1, g34897.t1, g34898.t1, g4676.t1, g6892.t1, g9338.t1, g9396.t1
g1080.t1, g10970.t1, g14078.t1, g17574.t1, g17939.t1, g19684.t1, g2168.t1, g22084.t1, g23737.t1, g2411.t1, g24473.t1, g24474.t1, g24487.t1, g24514.t1, g24996.t1, g2525.t1, g25632.t1, g26255.t1, g26366.t1, g26367.t1, g27235.t1, g27547.t1, g27548.t1, g2782.t1, g29176.t1, g29577.t1, g29852.t1, g30087.t1, g3038.t1, g33406.t1, g34620.t1, g35020.t1, g35094.t1, g3577.t1, g3996.t1, g4580.t1, g5250.t1
g10069.t1, g10233.t1, g11029.t1, g1262.t1, g1281.t1, g13877.t1, g13878.t1, g14107.t1, g14108.t1, g14395.t1, g14396.t1, g14397.t1, g14580.t1, g14581.t1, g17350.t1, g17801.t1, g17802.t1, g17956.t1, g17957.t1, g19883.t1, g25322.t1, g25323.t1, g25642.t1, g26611.t1, g2780.t1, g2781.t1, g29249.t1, g29265.t1, g29266.t1, g29267.t1, g30086.t1, g31561.t1, g31562.t1, g32663.t1, g3619.t1, g5582.t1, g5882.t1,…
g10447.t1, g10568.t1, g10819.t1, g11854.t1, g13173.t1, g13992.t1, g14039.t1, g16616.t1, g17131.t1, g17132.t1, g1718.t1, g18678.t1, g19134.t1, g19749.t1, g21059.t1, g21850.t1, g22491.t1, g23343.t1, g2471.t1, g24962.t1, g2533.t1, g26789.t1, g27604.t1, g28231.t1, g29311.t1, g29447.t1, g2959.t1, g32116.t1, g32117.t1, g32880.t1, g5439.t1, g5810.t1, g5811.t1, g5993.t1, g8254.t1, g9219.t1, g9220.t1, g95…
g11413.t1, g16600.t1, g17137.t1, g17138.t1, g17239.t1, g17240.t1, g18420.t1, g18421.t1, g18790.t1, g25090.t1, g25470.t1, g26021.t1, g28897.t1, g31774.t1, g31836.t1, g33925.t1, g34482.t1, g35238.t1, g6096.t1, g6295.t1, g9298.t1
g11761.t1, g1276.t1, g14387.t1, g16698.t1, g18676.t1, g18937.t1, g19202.t1, g19394.t1, g20215.t1, g21416.t1, g2151.t1, g22255.t1, g2507.t1, g27972.t1, g29455.t1, g31046.t1, g31938.t1, g33244.t1, g3376.t1, g34906.t1, g3520.t1, g4558.t1, g4559.t1, g4875.t1, g4976.t1, g5247.t1, g5992.t1, g6027.t1, g6593.t1, g6637.t1, g9810.t1
g10374.t1, g11204.t1, g11205.t1, g13287.t1, g13399.t1, g13400.t1, g13600.t1, g13768.t1, g14070.t1, g18452.t1, g18515.t1, g18806.t1, g29076.t1, g29077.t1, g31184.t1, g31284.t1, g31285.t1, g31924.t1, g31925.t1, g31969.t1, g31970.t1, g31971.t1, g33588.t1, g3426.t1, g34494.t1, g5868.t1, g9517.t1, g9814.t1
g10230.t1, g10231.t1, g10232.t1, g10904.t1, g10905.t1, g14207.t1, g14209.t1, g16766.t1, g16767.t1, g17007.t1, g18068.t1, g18144.t1, g18145.t1, g18850.t1, g18851.t1, g19256.t1, g26800.t1, g2819.t1, g2820.t1, g28482.t1, g28484.t1, g28727.t1, g29216.t1, g30004.t1, g32184.t1, g34725.t1, g35031.t1, g5156.t1, g5158.t1, g6049.t1, g6886.t1, g6887.t1
g11226.t1, g11227.t1, g16759.t1, g17799.t1, g17800.t1, g18302.t1, g18909.t1, g18991.t1, g26166.t1, g29861.t1, g30125.t1, g31405.t1, g31406.t1, g33248.t1, g33869.t1, g3656.t1, g5000.t1, g5001.t1, g5117.t1, g6143.t1, g8048.t1, g8049.t1
g12768.t1, g12769.t1, g17593.t1, g28948.t1, g29007.t1, g34380.t1, g6173.t1
g13930.t1, g19159.t1, g19544.t1, g19632.t1, g2674.t1, g32041.t1, g33185.t1, g9027.t1
g12980.t1, g14191.t1, g16497.t1, g16553.t1, g17299.t1, g17372.t1, g17720.t1, g20874.t1, g24279.t1, g24512.t1, g25087.t1, g27590.t1, g32461.t1, g34681.t1, g3947.t1, g5649.t1, g5793.t1, g5794.t1, g8682.t1, g9861.t1
g13082.t1, g13602.t1, g16415.t1, g17310.t1, g17620.t1, g17852.t1, g17853.t1, g17871.t1, g18185.t1, g18709.t1, g19953.t1, g21320.t1, g22544.t1, g25725.t1, g25854.t1, g26494.t1, g26811.t1, g26813.t1, g28766.t1, g29357.t1, g2980.t1, g29913.t1, g31417.t1, g31642.t1, g3200.t1, g35249.t1, g3704.t1, g4490.t1, g5146.t1, g5335.t1, g6786.t1, g8654.t1, g9520.t1, g9875.t1
g14186.t1, g18844.t1, g21347.t1, g21348.t1, g22247.t1, g23740.t1, g25136.t1, g29588.t1, g29589.t1, g29838.t1, g29839.t1, g29841.t1, g33636.t1, g8818.t1, g8819.t1, g8889.t1, g8890.t1
g1114.t1, g1334.t1, g1337.t1, g1338.t1, g1340.t1, g1341.t1, g1595.t1, g1601.t1, g1602.t1, g22486.t1, g22493.t1, g22495.t1
g10508.t1, g10639.t1, g11591.t1, g12747.t1, g14132.t1, g17616.t1, g20068.t1, g20759.t1, g21294.t1, g21630.t1, g22798.t1, g2294.t1, g23680.t1, g25726.t1, g26638.t1, g26780.t1, g26847.t1, g28763.t1, g29208.t1, g29374.t1, g30959.t1, g3100.t1, g31138.t1, g32866.t1, g33729.t1, g34338.t1, g3629.t1, g5209.t1, g6539.t1, g7539.t1, g9340.t1, g9341.t1
g12544.t1, g13384.t1, g13551.t1, g17171.t1, g17210.t1, g18230.t1, g18516.t1, g18618.t1, g18649.t1, g19027.t1, g22541.t1, g2346.t1, g25560.t1, g25971.t1, g26763.t1, g27144.t1, g2834.t1, g28769.t1, g29505.t1, g3202.t1, g3595.t1, g5318.t1, g7776.t1, g7903.t1, g8088.t1, g8176.t1, g8263.t1, g9563.t1, g9942.t1
g10949.t1, g11602.t1, g16677.t1, g16678.t1, g17030.t1, g17203.t1, g17209.t1, g17745.t1, g18170.t1, g18257.t1, g18293.t1, g19087.t1, g19237.t1, g19650.t1, g21037.t1, g21849.t1, g23523.t1, g23524.t1, g23585.t1, g25193.t1, g2612.t1, g28544.t1, g30795.t1, g31578.t1, g32512.t1, g3286.t1, g35083.t1, g5898.t1, g8640.t1, g9070.t1, g9071.t1
g11175.t1, g11176.t1, g16625.t1, g16626.t1, g16830.t1, g16920.t1, g16996.t1, g17153.t1, g17166.t1, g17556.t1, g17557.t1, g18463.t1, g19309.t1, g19310.t1, g22973.t1, g23317.t1, g29643.t1, g31582.t1, g31639.t1, g3850.t1, g4730.t1, g9415.t1
g10078.t1, g10914.t1, g16772.t1, g17553.t1, g18099.t1, g18218.t1, g18417.t1, g18773.t1, g18856.t1, g18890.t1, g21315.t1, g22471.t1, g23016.t1, g26788.t1, g27848.t1, g29649.t1, g29715.t1, g31920.t1, g32918.t1, g3313.t1, g34368.t1, g35212.t1, g4885.t1, g5034.t1, g5076.t1, g5953.t1, g8846.t1, g9527.t1
g1020.t1, g10486.t1, g11000.t1, g13276.t1, g17280.t1, g17900.t1, g18067.t1, g22813.t1, g23652.t1, g23805.t1, g24509.t1, g24510.t1, g25266.t1, g26592.t1, g27427.t1, g28273.t1, g30849.t1, g32731.t1, g33603.t1, g4796.t1, g5571.t1, g5893.t1, g6039.t1, g6186.t1, g6219.t1, g6680.t1, g9328.t1, g9645.t1, g9647.t1, g9941.t1
g11151.t1, g17867.t1, g22918.t1, g25201.t1, g25936.t1, g26965.t1, g28108.t1, g5317.t1
g10814.t1, g11062.t1, g11811.t1, g13350.t1, g17718.t1, g1835.t1, g1905.t1, g19823.t1, g20524.t1, g23487.t1, g23578.t1, g24179.t1, g28463.t1, g32013.t1, g32014.t1, g32489.t1, g32637.t1, g32638.t1, g32963.t1, g32964.t1, g33270.t1, g33571.t1, g33768.t1, g3401.t1, g6268.t1, g7303.t1
g10850.t1, g12676.t1, g12896.t1, g13508.t1, g16760.t1, g17104.t1, g17460.t1, g17917.t1, g18166.t1, g19322.t1, g23762.t1, g24298.t1, g2535.t1, g2536.t1, g2537.t1, g2538.t1, g29155.t1, g29446.t1, g29786.t1, g29849.t1, g33192.t1, g33465.t1, g33842.t1, g33921.t1, g34670.t1, g5685.t1, g9617.t1
g12069.t1, g12717.t1, g13027.t1, g16388.t1, g16609.t1, g16730.t1, g17233.t1, g17738.t1, g17792.t1, g18064.t1, g18100.t1, g18658.t1, g19098.t1, g20269.t1, g20650.t1, g21262.t1, g22873.t1, g26236.t1, g28101.t1, g29798.t1, g3101.t1, g31660.t1, g31714.t1, g3245.t1, g32771.t1, g4672.t1, g5703.t1, g6302.t1, g6959.t1, g9876.t1
g10533.t1, g27651.t1, g27652.t1, g27667.t1, g27676.t1
g1097.t1, g11468.t1, g17837.t1, g18255.t1, g1982.t1, g2007.t1, g22643.t1, g22886.t1, g22900.t1, g27560.t1, g27926.t1, g31153.t1, g31976.t1, g5996.t1, g8865.t1
g1004.t1, g11444.t1, g11449.t1, g13572.t1, g16923.t1, g17338.t1, g17840.t1, g17991.t1, g18938.t1, g2038.t1, g22099.t1, g22802.t1, g26341.t1, g32505.t1, g33163.t1, g33887.t1, g35104.t1, g4947.t1, g5153.t1, g6825.t1, g6881.t1, g7443.t1, g9515.t1
g11630.t1, g11631.t1, g13050.t1, g13051.t1, g16351.t1, g16354.t1, g16638.t1, g1677.t1, g1680.t1, g24076.t1, g24077.t1, g26944.t1, g26946.t1, g26947.t1, g27162.t1, g27164.t1, g27481.t1, g27482.t1, g27606.t1, g27607.t1, g28949.t1, g28951.t1, g28953.t1, g4712.t1, g4713.t1, g6016.t1, g6017.t1
g10183.t1, g10908.t1, g10912.t1, g10936.t1, g12229.t1, g16769.t1, g16837.t1, g17451.t1, g17539.t1, g17614.t1, g17824.t1, g17949.t1, g17982.t1, g18342.t1, g18384.t1, g18434.t1, g19016.t1, g20662.t1, g21463.t1, g26280.t1, g32738.t1, g33183.t1, g3967.t1, g4086.t1, g5464.t1, g8041.t1, g8217.t1, g8958.t1
g12169.t1, g12622.t1, g12623.t1, g12667.t1, g12668.t1, g13515.t1, g13516.t1, g14180.t1, g19594.t1, g23098.t1, g28358.t1, g28359.t1, g28360.t1, g33670.t1, g4832.t1, g5183.t1, g6529.t1, g6888.t1, g6889.t1, g7928.t1
g15170.t1, g16040.t1, g16060.t1, g16071.t1, g16072.t1, g16074.t1, g16155.t1, g16157.t1, g16159.t1, g16160.t1, g16182.t1, g16242.t1, g16245.t1, g16255.t1, g16310.t1, g16318.t1, g16319.t1, g16321.t1, g16324.t1, g16325.t1, g16327.t1, g33974.t1, g33975.t1, g33978.t1, g33988.t1, g33996.t1, g34004.t1, g34257.t1
g1131.t1, g1132.t1, g16518.t1, g16519.t1, g16535.t1, g16536.t1, g16538.t1, g16539.t1, g16540.t1, g16542.t1, g16543.t1, g16544.t1, g16545.t1, g16752.t1, g16901.t1, g18501.t1, g18975.t1, g18976.t1, g18977.t1, g19331.t1, g19332.t1, g20175.t1, g21436.t1, g21782.t1, g24155.t1, g24156.t1
g12772.t1, g13066.t1, g14566.t1, g16493.t1, g16607.t1, g16821.t1, g17823.t1, g18788.t1, g20747.t1, g26293.t1, g27130.t1, g28312.t1, g28919.t1, g29444.t1, g30139.t1, g3472.t1, g34910.t1
g22680.t1, g2673.t1, g27437.t1, g4472.t1
g11541.t1, g12620.t1, g17016.t1, g17582.t1, g17597.t1, g17599.t1, g17725.t1, g20256.t1, g20257.t1, g20273.t1, g21762.t1, g22583.t1, g27507.t1, g2796.t1, g32482.t1, g32875.t1, g33288.t1, g33289.t1, g3490.t1, g6357.t1, g6359.t1, g8821.t1, g8887.t1
g11014.t1, g11019.t1, g11020.t1, g11021.t1, g11022.t1, g11023.t1, g11025.t1, g11082.t1, g29397.t1, g7951.t1, g8947.t1, g8948.t1, g8950.t1, g9000.t1, g9001.t1, g9002.t1, g9077.t1, g9078.t1, g9079.t1, g9124.t1, g9125.t1, g9779.t1
g10035.t1, g10036.t1, g10037.t1, g12389.t1, g18045.t1, g18046.t1, g18948.t1, g19456.t1, g23066.t1, g24162.t1, g25145.t1, g25146.t1, g30857.t1, g32035.t1, g32036.t1, g32194.t1, g32881.t1, g33067.t1, g33709.t1, g34891.t1, g34892.t1, g7230.t1
g21681.t1, g21682.t1, g21683.t1, g21685.t1, g21686.t1, g21687.t1, g21688.t1, g21689.t1, g21690.t1, g21693.t1, g21695.t1, g24984.t1, g24988.t1, g25079.t1, g25097.t1, g29604.t1, g29946.t1, g29949.t1, g29951.t1, g30023.t1, g33375.t1, g8631.t1
g10215.t1, g10472.t1, g17585.t1, g17600.t1, g17888.t1, g17980.t1, g18242.t1, g19541.t1, g1994.t1, g20342.t1, g26391.t1, g4462.t1, g4463.t1, g6046.t1
g13219.t1, g16386.t1, g17526.t1, g17527.t1, g17572.t1, g17858.t1, g17859.t1, g19842.t1, g20121.t1, g20122.t1, g23495.t1, g25216.t1, g25217.t1, g31389.t1, g31712.t1, g31792.t1, g31793.t1, g31794.t1, g32192.t1, g33839.t1, g4515.t1, g4516.t1, g9099.t1
g1323.t1, g13360.t1, g13550.t1, g14028.t1, g16631.t1, g16736.t1, g16894.t1, g17069.t1, g17563.t1, g17711.t1, g17879.t1, g17880.t1, g18089.t1, g24481.t1, g28756.t1, g31065.t1, g31361.t1, g32442.t1, g33228.t1, g3672.t1, g3673.t1, g5154.t1, g5155.t1, g6077.t1
g11974.t1, g13281.t1, g17331.t1, g18018.t1, g19352.t1, g22943.t1, g25830.t1, g26924.t1, g26926.t1, g27001.t1, g27377.t1, g27745.t1, g31504.t1, g31878.t1, g32513.t1, g3279.t1, g3695.t1, g3732.t1, g4092.t1, g4108.t1, g4573.t1, g7038.t1, g7833.t1, g9430.t1
g12559.t1, g12560.t1, g12919.t1, g12920.t1, g12921.t1, g16425.t1, g17040.t1, g17997.t1, g17998.t1, g18400.t1, g18401.t1, g18982.t1, g18984.t1, g19989.t1, g22994.t1, g23718.t1, g28687.t1, g29150.t1, g34893.t1, g34894.t1, g3975.t1, g8016.t1, g9588.t1, g9781.t1
g10257.t1, g10274.t1, g16503.t1, g16816.t1, g17437.t1, g17438.t1, g17911.t1, g18264.t1, g18716.t1, g18717.t1, g18736.t1, g19654.t1, g20037.t1, g23643.t1, g25080.t1, g28555.t1, g32757.t1, g33302.t1, g33308.t1, g33458.t1, g6271.t1, g8665.t1, g9306.t1
g17446.t1, g18027.t1, g19943.t1, g2226.t1, g32132.t1, g32328.t1
g10558.t1, g1360.t1, g1411.t1, g16563.t1, g16718.t1, g16719.t1, g17972.t1, g18124.t1, g18125.t1, g20757.t1, g24372.t1, g25754.t1, g25755.t1, g27040.t1, g31136.t1, g32589.t1, g35236.t1
g10294.t1, g14042.t1, g14188.t1, g1700.t1, g1701.t1, g19812.t1, g2085.t1, g21541.t1, g26010.t1, g26543.t1, g26698.t1, g26943.t1, g27558.t1, g33206.t1, g33424.t1, g33812.t1, g34844.t1, g4503.t1, g4596.t1, g4597.t1, g4895.t1, g7892.t1, g8074.t1
g11210.t1, g12576.t1, g12577.t1, g14371.t1, g17243.t1, g17584.t1, g17727.t1, g17728.t1, g17729.t1, g17765.t1, g18824.t1, g18825.t1, g18846.t1, g18847.t1, g19660.t1, g2037.t1, g20787.t1, g2144.t1, g28902.t1, g29233.t1, g7723.t1, g8693.t1, g9323.t1
g10796.t1, g10959.t1, g11031.t1, g16461.t1, g18028.t1, g22803.t1, g23509.t1, g24152.t1, g24328.t1, g26696.t1, g28888.t1, g29116.t1, g32140.t1, g32759.t1, g32972.t1, g33196.t1, g33197.t1, g33218.t1, g33403.t1, g6871.t1, g6872.t1, g6873.t1, g7521.t1
g12380.t1, g17985.t1, g18713.t1, g19383.t1, g20475.t1, g21141.t1, g22075.t1, g24330.t1, g27030.t1, g27589.t1, g28970.t1, g32278.t1, g34520.t1, g4781.t1, g4795.t1, g7387.t1, g8031.t1, g8106.t1, g9411.t1
g10058.t1, g10105.t1, g1077.t1, g13425.t1, g20139.t1, g20958.t1, g2157.t1, g23093.t1, g2554.t1, g27051.t1, g27073.t1, g27074.t1, g27744.t1, g29707.t1, g29772.t1, g32039.t1, g5315.t1, g6841.t1, g6842.t1, g8103.t1, g9778.t1, g9989.t1
g12438.t1, g14602.t1, g14612.t1, g23430.t1, g24346.t1, g25629.t1, g26251.t1, g26818.t1, g27125.t1, g27836.t1, g29299.t1, g29808.t1, g3096.t1, g31013.t1, g32548.t1, g35090.t1, g3961.t1, g4969.t1, g8257.t1, g8762.t1, g9834.t1
g11066.t1, g11160.t1, g12987.t1, g13962.t1, g13963.t1, g14515.t1, g16341.t1, g16438.t1, g17022.t1, g17419.t1, g19227.t1, g19365.t1, g19886.t1, g27963.t1, g5620.t1, g6523.t1, g8760.t1, g9641.t1, g9831.t1, g9832.t1, g9833.t1
g18561.t1, g18638.t1, g18826.t1, g18827.t1, g20984.t1, g20985.t1, g21635.t1, g24289.t1, g33581.t1, g6905.t1
g16178.t1, g16180.t1, g16183.t1, g16282.t1, g16323.t1, g33957.t1, g33969.t1, g34078.t1, g34128.t1, g34140.t1, g34142.t1, g34150.t1, g34151.t1, g34193.t1, g34199.t1, g34200.t1, g34201.t1, g34207.t1, g34227.t1, g34229.t1, g34274.t1
g19960.t1, g27764.t1, g32991.t1
g1025.t1, g10498.t1, g11111.t1, g11403.t1, g12532.t1, g14575.t1, g16551.t1, g17288.t1, g17309.t1, g18756.t1, g18869.t1, g21699.t1, g2759.t1, g27641.t1, g29978.t1, g31576.t1, g34423.t1, g6204.t1, g6349.t1, g8570.t1
g1112.t1, g11198.t1, g17281.t1, g18567.t1, g19190.t1, g19519.t1, g21769.t1, g23294.t1, g2413.t1, g27169.t1, g27993.t1, g29471.t1, g3019.t1, g30769.t1, g30980.t1, g33109.t1
g17045.t1, g17353.t1, g17354.t1, g18830.t1, g19805.t1, g20110.t1, g23522.t1, g33905.t1, g33906.t1, g33907.t1, g35116.t1, g4359.t1, g4360.t1, g6082.t1, g8677.t1, g8678.t1, g8688.t1, g8689.t1
g17189.t1, g17428.t1, g26909.t1, g26910.t1, g27592.t1, g33166.t1, g3433.t1
g10448.t1, g11121.t1, g11918.t1, g17133.t1, g20628.t1, g21663.t1, g22425.t1, g27044.t1, g29492.t1, g31577.t1, g32886.t1, g5749.t1, g8216.t1
g33246.t1, g33923.t1
g20831.t1, g20832.t1, g21358.t1, g21404.t1, g23216.t1, g24987.t1, g31751.t1, g31980.t1, g34529.t1, g7600.t1, g7983.t1, g8805.t1, g8806.t1
g10548.t1, g13228.t1, g13229.t1, g18759.t1, g18760.t1, g20042.t1, g20043.t1, g22512.t1, g24058.t1, g24137.t1, g28062.t1, g28206.t1, g31317.t1, g31318.t1, g31953.t1, g32197.t1
g10678.t1, g12299.t1, g14414.t1, g17453.t1, g1748.t1, g18558.t1, g28651.t1, g32610.t1, g32928.t1, g34563.t1, g34834.t1, g6076.t1, g6191.t1, g6852.t1, g9416.t1
g11735.t1, g16580.t1, g16642.t1, g17201.t1, g17710.t1, g2626.t1, g28611.t1, g31975.t1, g32736.t1, g34852.t1, g35027.t1, g4803.t1, g5659.t1, g6835.t1, g9434.t1
g22691.t1, g32476.t1, g3835.t1
g10512.t1, g1153.t1, g11578.t1, g20640.t1, g20768.t1, g25816.t1, g34925.t1, g34926.t1, g4963.t1, g6063.t1
g11496.t1, g14034.t1, g16390.t1, g16429.t1, g17493.t1, g17773.t1, g18246.t1, g18674.t1, g26485.t1, g29829.t1, g30030.t1, g33217.t1, g33219.t1, g5863.t1, g8828.t1
g12947.t1, g14274.t1, g17848.t1, g17887.t1, g18327.t1, g18435.t1, g18697.t1, g27790.t1, g27791.t1, g28837.t1, g29864.t1, g33617.t1, g33908.t1, g34779.t1, g8172.t1
g11562.t1, g16524.t1, g16636.t1, g17099.t1, g17100.t1, g18118.t1, g31672.t1, g32634.t1, g3679.t1, g8167.t1, g8178.t1, g9998.t1

## Sheet: Table S8
Table S8. New emergent gene family members in the Octonoba sinensis genome
The genes in each row belong to the same gene family
g1014.t1, g10436.t1, g1079.t1, g10803.t1, g10804.t1, g10867.t1, g10875.t1, g10876.t1, g1101.t1, g11447.t1, g12178.t1, g12936.t1, g12937.t1, g12981.t1, g12982.t1, g13158.t1, g13235.t1, g13301.t1, g13302.t1, g13621.t1, g13622.t1, g14583.t1, g14584.t1, g16624.t1, g16803.t1, g16878.t1, g16879.t1, g17185.t1, g17186.t1, g18328.t1, g19110.t1, g19133.t1, g19135.t1, g19318.t1, g19450.t1, g19515.t1, g19753…
g10961.t1, g10962.t1, g10963.t1, g16436.t1, g16437.t1, g16448.t1, g16449.t1, g17036.t1, g17294.t1, g17295.t1, g17532.t1, g17533.t1, g18078.t1, g18441.t1, g18698.t1, g18699.t1, g19320.t1, g19351.t1, g21219.t1, g21356.t1, g21357.t1, g24527.t1, g24528.t1, g25698.t1, g25699.t1, g25803.t1, g26623.t1, g26624.t1, g26625.t1, g27959.t1, g27960.t1, g27961.t1, g32073.t1, g32112.t1, g32158.t1, g32159.t1, g32…
g10257.t1, g10274.t1, g16503.t1, g16816.t1, g17437.t1, g17438.t1, g17911.t1, g18264.t1, g18716.t1, g18717.t1, g18736.t1, g19654.t1, g20037.t1, g23643.t1, g25080.t1, g28555.t1, g32757.t1, g33302.t1, g33308.t1, g33458.t1, g6271.t1, g8665.t1, g9306.t1
g17044.t1, g17045.t1, g17353.t1, g17354.t1, g18830.t1, g19805.t1, g20110.t1, g23522.t1, g33397.t1, g33905.t1, g33906.t1, g33907.t1, g35116.t1, g4359.t1, g4360.t1, g6082.t1, g8677.t1, g8678.t1, g8688.t1, g8689.t1
g1112.t1, g11198.t1, g17281.t1, g18567.t1, g19190.t1, g19519.t1, g21769.t1, g23294.t1, g2413.t1, g27169.t1, g27993.t1, g29471.t1, g3019.t1, g30769.t1, g30980.t1, g33109.t1
g11496.t1, g14034.t1, g16390.t1, g16429.t1, g17493.t1, g17773.t1, g18246.t1, g18674.t1, g26485.t1, g29829.t1, g30030.t1, g33217.t1, g33219.t1, g5863.t1, g8828.t1
g12947.t1, g14274.t1, g17848.t1, g17887.t1, g18327.t1, g18435.t1, g18697.t1, g27790.t1, g27791.t1, g28837.t1, g29864.t1, g33617.t1, g33908.t1, g34779.t1, g8172.t1
g10428.t1, g10952.t1, g14552.t1, g18780.t1, g19069.t1, g22759.t1, g28031.t1, g31597.t1, g32342.t1, g3299.t1, g33519.t1, g35245.t1, g4603.t1, g7540.t1
g22737.t1, g25795.t1, g31950.t1, g31963.t1, g31964.t1, g31965.t1, g35154.t1, g35155.t1, g35156.t1, g35158.t1, g4535.t1, g4536.t1, g7058.t1, g7059.t1
g11839.t1, g18772.t1, g32556.t1, g34622.t1, g34841.t1, g35058.t1, g35069.t1, g35112.t1, g35148.t1, g35174.t1, g35237.t1, g7970.t1, g9554.t1
g11615.t1, g11616.t1, g11617.t1, g11618.t1, g11738.t1, g11739.t1, g11747.t1, g11748.t1, g22739.t1
g10998.t1, g20872.t1, g21325.t1, g24461.t1, g28791.t1, g3139.t1, g3140.t1, g3584.t1, g7835.t1, g8827.t1
g10351.t1, g19334.t1, g20873.t1, g31931.t1, g32352.t1, g32715.t1, g32913.t1, g33697.t1, g3746.t1
g9094.t1, g9095.t1, g9096.t1, g9100.t1, g9101.t1, g9104.t1, g9105.t1, g9106.t1
g22472.t1, g25263.t1, g25768.t1, g35030.t1, g35124.t1
g1140.t1, g19632.t1, g24292.t1, g27778.t1, g33534.t1, g5512.t1, g8804.t1
g1441.t1, g16838.t1, g17650.t1, g21668.t1, g2773.t1, g2774.t1, g35067.t1
g29768.t1, g29805.t1
g34911.t1
g2299.t1, g2300.t1, g2301.t1, g2323.t1, g2324.t1, g2325.t1, g2326.t1
g8029.t1
g16928.t1, g17454.t1, g17540.t1, g33526.t1, g34766.t1, g34767.t1
g18633.t1, g27928.t1, g29293.t1, g29294.t1, g29295.t1, g33396.t1, g34950.t1
g32071.t1
g10239.t1, g18303.t1, g2600.t1, g29860.t1, g6908.t1
g19504.t1
g21481.t1, g27352.t1
g1035.t1, g1036.t1
g17499.t1, g19455.t1, g32596.t1, g32750.t1, g8245.t1
g13589.t1, g17268.t1, g32686.t1, g32688.t1, g33298.t1
g2929.t1
g21096.t1, g21097.t1, g35232.t1, g5406.t1
g10240.t1, g29859.t1, g33446.t1, g6907.t1
g8614.t1
g13949.t1, g19458.t1, g8803.t1
g28771.t1, g9161.t1, g9162.t1
g9227.t1, g9228.t1, g9229.t1, g9241.t1
g10874.t1, g10877.t1
g11994.t1
g12608.t1, g13532.t1, g13537.t1, g13538.t1
g12645.t1, g16783.t1, g16998.t1
g12650.t1, g19520.t1, g26666.t1, g33915.t1
g21744.t1, g32136.t1
g26057.t1
g26288.t1
g27835.t1
g5591.t1, g5592.t1, g5593.t1
g5596.t1
g8857.t1
g9157.t1, g9158.t1, g9160.t1
g12679.t1, g15899.t1, g32004.t1
g12897.t1, g35075.t1
g16556.t1, g16557.t1, g21192.t1
g23827.t1
g24287.t1, g24288.t1, g24367.t1
g1145.t1
g11387.t1, g2005.t1
g2930.t1, g2933.t1
g16663.t1, g3377.t1
g4073.t1
g6662.t1, g6663.t1
g6718.t1
g7416.t1, g7417.t1
g9606.t1
g11040.t1
g11042.t1
g11148.t1
g12015.t1, g25514.t1
g13488.t1
g13603.t1
g13668.t1, g13669.t1
g14448.t1
g18003.t1, g34413.t1
g21150.t1, g21151.t1
g21888.t1, g32535.t1
g22147.t1
g25463.t1
g27901.t1
g28894.t1
g29312.t1
g29573.t1
g31048.t1, g33279.t1
g31104.t1
g32250.t1
g34403.t1
g34432.t1
g34680.t1
g1159.t1
g1477.t1
g1543.t1
g1643.t1
g1649.t1
g1656.t1
g1674.t1
g1675.t1
g1913.t1
g1943.t1
g1988.t1
g2112.t1
g2225.t1
g2316.t1
g2318.t1
g2748.t1
g2825.t1
g2879.t1
g2934.t1
g2935.t1
g3210.t1
g3301.t1
g3533.t1
g3808.t1
g3830.t1
g4467.t1
g4468.t1
g4491.t1
g4638.t1
g4642.t1
g4702.t1
g4830.t1
g5431.t1
g5595.t1
g5597.t1
g5599.t1
g5610.t1
g5759.t1
g5778.t1
g5779.t1
g5780.t1
g5784.t1
g6133.t1
g6369.t1
g6742.t1
g6801.t1
g6968.t1
g7013.t1
g7458.t1
g7501.t1
g7515.t1
g7537.t1
g7636.t1
g7923.t1
g7940.t1
g8035.t1
g8059.t1
g8317.t1
g8639.t1
g8764.t1
g8915.t1
g9190.t1
g9256.t1
g9352.t1
g9433.t1
g9524.t1
g9653.t1
g9827.t1
g9830.t1
g10371.t1
g10378.t1
g10882.t1
g10884.t1
g11193.t1
g11388.t1
g11579.t1
g11719.t1
g12183.t1
g12423.t1
g13117.t1
g13153.t1
g13154.t1
g13266.t1
g13304.t1
g13396.t1
g13735.t1
g13737.t1
g13739.t1
g14279.t1
g14280.t1
g14303.t1
g14307.t1
g14398.t1
g14457.t1
g16092.t1
g16212.t1
g16349.t1
g16558.t1
g16710.t1
g18025.t1
g18785.t1
g18807.t1
g19154.t1
g19396.t1
g19957.t1
g20232.t1
g20243.t1
g20246.t1
g20250.t1
g20271.t1
g20901.t1
g21378.t1
g21545.t1
g21629.t1
g22191.t1
g22328.t1
g22329.t1
g22331.t1
g22545.t1
g22558.t1
g22875.t1
g23019.t1
g23076.t1
g23082.t1
g23455.t1
g23482.t1
g23659.t1
g23965.t1
g24027.t1
g24055.t1
g24128.t1
g24177.t1
g24274.t1
g24282.t1
g25149.t1
g25176.t1
g25291.t1
g25451.t1
g25662.t1
g25771.t1
g25886.t1
g26281.t1
g26402.t1
g27137.t1
g27216.t1
g27315.t1
g27396.t1
g27400.t1
g27622.t1
g27828.t1
g27916.t1
g28425.t1
g28711.t1
g28714.t1
g29174.t1
g29497.t1
g29514.t1
g29723.t1
g29737.t1
g29758.t1
g29928.t1
g31142.t1
g31233.t1
g31260.t1
g31496.t1
g31826.t1
g31890.t1
g31891.t1
g31968.t1
g32105.t1
g32368.t1
g32439.t1
g32572.t1
g33775.t1
g33795.t1
g33883.t1
g34531.t1
g34537.t1
g34654.t1
g34858.t1
g34895.t1
g34985.t1

## Sheet: Table S9
Table S9. All HCEs, using the Parasteatoda tepidariorum genome as a reference
SUM	47733
downstream	189
upstream	172
upstream and downstream	9
intergenic	5826
exonic	36621
intronic	4106
splicing	285
UTR3	351
UTR5	174
Chr_id	Starts	Ends	No.
chr10	67338	67521	chr10.14	0	+
chr10	241409	241619	chr10.48	0	+
chr10	374110	374227	chr10.67	0	+
chr10	882397	882511	chr10.181	0	+
chr10	887231	887340	chr10.184	0	+
chr10	889257	889380	chr10.185	0	+
chr10	904082	904183	chr10.191	0	+
chr10	907326	907478	chr10.197	0	+
chr10	921506	921635	chr10.207	0	+
chr10	927446	927556	chr10.214	0	+
chr10	951299	951427	chr10.235	0	+
chr10	1059122	1059238	chr10.302	0	+
chr10	1059254	1059381	chr10.303	0	+
chr10	1092519	1092659	chr10.353	0	+
chr10	1092672	1092777	chr10.354	0	+
chr10	1120458	1120728	chr10.359	0	+
chr10	1134629	1134751	chr10.360	0	+
chr10	1195591	1195721	chr10.367	0	+
chr10	1198165	1198278	chr10.368	0	+
chr10	1201437	1201588	chr10.370	0	+
chr10	1207095	1207292	chr10.371	0	+
chr10	1224076	1224194	chr10.376	0	+
chr10	1228536	1228702	chr10.381	0	+
chr10	1232839	1232940	chr10.388	0	+
chr10	1232959	1233085	chr10.389	0	+
chr10	1234850	1234978	chr10.390	0	+
chr10	1237491	1237691	chr10.395	0	+
chr10	1393118	1393270	chr10.408	0	+
chr10	1441167	1441309	chr10.410	0	+
chr10	1527996	1528108	chr10.458	0	+
chr10	1528125	1528310	chr10.459	0	+
chr10	1528329	1528447	chr10.460	0	+
chr10	1731976	1732101	chr10.496	0	+
chr10	1749691	1749843	chr10.500	0	+
chr10	1750407	1750517	chr10.502	0	+
chr10	1752792	1752914	chr10.504	0	+
chr10	1754717	1754823	chr10.509	0	+
chr10	1755202	1755337	chr10.510	0	+
chr10	1757471	1757577	chr10.511	0	+
chr10	1758776	1758982	chr10.512	0	+
chr10	1804422	1804522	chr10.530	0	+
chr10	1912672	1912838	chr10.547	0	+
chr10	1937657	1937834	chr10.564	0	+
chr10	1941495	1942047	chr10.566	0	+
chr10	2087774	2089179	chr10.582	0	+
chr10	2231621	2231748	chr10.591	0	+
chr10	2235792	2235908	chr10.592	0	+
chr10	2244475	2244678	chr10.597	0	+
chr10	2254776	2254903	chr10.598	0	+
chr10	2255384	2255578	chr10.599	0	+
chr10	2266455	2266566	chr10.603	0	+
chr10	2383342	2383475	chr10.642	0	+
chr10	2387578	2387691	chr10.645	0	+
chr10	2405746	2406095	chr10.651	0	+
chr10	2414774	2414904	chr10.654	0	+
chr10	2416234	2416422	chr10.656	0	+
chr10	2466592	2466792	chr10.680	0	+
chr10	2557888	2558005	chr10.697	0	+
chr10	2567666	2567848	chr10.701	0	+
chr10	2570405	2570524	chr10.703	0	+
chr10	2571782	2571882	chr10.704	0	+
chr10	2579525	2579633	chr10.708	0	+
chr10	2581851	2581964	chr10.709	0	+
chr10	2582807	2582941	chr10.710	0	+
chr10	2611464	2611613	chr10.713	0	+
chr10	2655581	2655688	chr10.724	0	+
chr10	2674770	2674929	chr10.731	0	+
chr10	2675536	2675652	chr10.732	0	+
chr10	2677580	2677748	chr10.734	0	+
chr10	2857076	2857235	chr10.761	0	+
chr10	2858307	2858492	chr10.776	0	+
chr10	2858511	2858615	chr10.777	0	+
chr10	2925002	2925112	chr10.826	0	+
chr10	2972685	2972797	chr10.844	0	+
chr10	2980751	2980864	chr10.861	0	+
chr10	3004287	3004396	chr10.866	0	+
chr10	3054481	3054738	chr10.892	0	+
chr10	3054967	3055107	chr10.896	0	+
chr10	3063795	3063914	chr10.902	0	+
chr10	3066971	3067129	chr10.903	0	+
chr10	3069075	3069301	chr10.904	0	+
chr10	3074173	3074328	chr10.905	0	+
chr10	3079695	3079870	chr10.908	0	+
chr10	3578532	3578643	chr10.967	0	+
chr10	3580949	3581086	chr10.980	0	+
chr10	3581324	3581426	chr10.984	0	+
chr10	3581663	3581877	chr10.986	0	+
chr10	3672779	3672879	chr10.1056	0	+
chr10	3721082	3721199	chr10.1058	0	+
chr10	3888576	3888794	chr10.1108	0	+
chr10	3965430	3965572	chr10.1118	0	+
chr10	4075364	4075488	chr10.1119	0	+
chr10	4336559	4336667	chr10.1127	0	+
chr10	4341395	4341554	chr10.1131	0	+
chr10	4342786	4342899	chr10.1132	0	+
chr10	4712433	4712556	chr10.1221	0	+
chr10	4730301	4730432	chr10.1234	0	+
chr10	4732893	4733006	chr10.1235	0	+
chr10	4842016	4842142	chr10.1248	0	+
chr10	5036037	5036197	chr10.1299	0	+
chr10	5040942	5041080	chr10.1303	0	+
chr10	5043211	5043377	chr10.1304	0	+
chr10	5044756	5044956	chr10.1305	0	+
chr10	5050192	5050322	chr10.1309	0	+
chr10	5056992	5057155	chr10.1311	0	+
chr10	5063436	5063598	chr10.1313	0	+
chr10	5076762	5077014	chr10.1323	0	+
chr10	5104113	5104299	chr10.1325	0	+
chr10	5108944	5109057	chr10.1330	0	+
chr10	5112643	5112782	chr10.1332	0	+
chr10	5116896	5117091	chr10.1337	0	+
chr10	5118772	5118972	chr10.1338	0	+
chr10	5123522	5123623	chr10.1340	0	+
chr10	5125379	5125517	chr10.1344	0	+
chr10	5127369	5127489	chr10.1345	0	+
chr10	5128308	5128504	chr10.1346	0	+
chr10	5129856	5129964	chr10.1347	0	+
chr10	5132516	5132623	chr10.1348	0	+
chr10	5133074	5133188	chr10.1353	0	+
chr10	5136833	5136948	chr10.1356	0	+
chr10	5141553	5141711	chr10.1360	0	+
chr10	5145147	5145316	chr10.1366	0	+
chr10	5152556	5152705	chr10.1376	0	+
chr10	5152811	5152921	chr10.1378	0	+
chr10	5159915	5160115	chr10.1394	0	+
chr10	5171732	5171901	chr10.1399	0	+
chr10	5172630	5172794	chr10.1407	0	+
chr10	5182536	5182672	chr10.1417	0	+
chr10	5186196	5186351	chr10.1418	0	+
chr10	5186918	5187032	chr10.1420	0	+
chr10	5187846	5187959	chr10.1422	0	+
chr10	5192430	5192572	chr10.1426	0	+
chr10	5251999	5252105	chr10.1454	0	+
chr10	5255081	5255245	chr10.1457	0	+
chr10	5269392	5269545	chr10.1473	0	+
chr10	5301309	5301418	chr10.1487	0	+
chr10	5305099	5305304	chr10.1491	0	+
chr10	5306886	5306990	chr10.1493	0	+
chr10	5308387	5308524	chr10.1494	0	+
chr10	5315937	5316039	chr10.1504	0	+
chr10	5325352	5325476	chr10.1508	0	+
chr10	5340264	5340375	chr10.1511	0	+
chr10	5351830	5351940	chr10.1527	0	+
chr10	5368203	5368316	chr10.1531	0	+
chr10	5470526	5470653	chr10.1545	0	+
chr10	5546775	5546896	chr10.1588	0	+
chr10	5547125	5547244	chr10.1591	0	+
chr10	5547368	5547499	chr10.1593	0	+
chr10	5611146	5611304	chr10.1626	0	+
chr10	5617221	5617349	chr10.1652	0	+
chr10	5620732	5620871	chr10.1653	0	+
chr10	5621912	5622014	chr10.1654	0	+
chr10	5633350	5633506	chr10.1659	0	+
chr10	5640774	5640902	chr10.1665	0	+
chr10	5718861	5719097	chr10.1674	0	+
chr10	5719737	5719928	chr10.1675	0	+
chr10	5720914	5721020	chr10.1677	0	+
chr10	5721155	5721273	chr10.1679	0	+
chr10	5722171	5722276	chr10.1683	0	+
chr10	5727817	5727954	chr10.1696	0	+
chr10	5729279	5729392	chr10.1697	0	+
chr10	5733494	5733649	chr10.1700	0	+
chr10	5804344	5804488	chr10.1706	0	+
chr10	5804888	5804991	chr10.1708	0	+
chr10	5808828	5809024	chr10.1710	0	+
chr10	5811376	5811505	chr10.1711	0	+
chr10	5816796	5816925	chr10.1715	0	+
chr10	5818144	5818327	chr10.1716	0	+
chr10	5822415	5822532	chr10.1717	0	+
chr10	5822620	5822755	chr10.1719	0	+
chr10	5824994	5825156	chr10.1720	0	+
chr10	5836496	5836685	chr10.1723	0	+
chr10	5841727	5841887	chr10.1727	0	+
chr10	5872279	5872397	chr10.1728	0	+
chr10	6319006	6319124	chr10.1782	0	+
chr10	6375652	6375761	chr10.1784	0	+
chr10	6489150	6489260	chr10.1786	0	+
chr10	6697141	6697386	chr10.1804	0	+
chr10	6961188	6961452	chr10.1829	0	+
chr10	6961552	6961705	chr10.1831	0	+
chr10	7106265	7106369	chr10.1843	0	+
chr10	7108234	7108338	chr10.1844	0	+
chr10	7111224	7111336	chr10.1849	0	+
chr10	7114663	7114783	chr10.1853	0	+
chr10	7116180	7116387	chr10.1855	0	+
chr10	7119995	7120196	chr10.1856	0	+
chr10	7123331	7123460	chr10.1859	0	+
chr10	7124826	7125016	chr10.1860	0	+
chr10	7125925	7126070	chr10.1861	0	+
chr10	7129875	7130009	chr10.1866	0	+
chr10	7150025	7150172	chr10.1880	0	+
chr10	7153050	7153214	chr10.1882	0	+
chr10	7156437	7156576	chr10.1890	0	+
chr10	7158073	7158219	chr10.1891	0	+
chr10	7491210	7491356	chr10.1916	0	+
chr10	7498089	7498242	chr10.1920	0	+
chr10	7498339	7498445	chr10.1922	0	+
chr10	7498648	7498753	chr10.1926	0	+
chr10	7555047	7555802	chr10.1934	0	+
chr10	7660578	7660679	chr10.1945	0	+
chr10	7923881	7923984	chr10.2004	0	+
chr10	7925835	7926011	chr10.2005	0	+
chr10	7928158	7928351	chr10.2006	0	+
chr10	7931680	7931795	chr10.2007	0	+
chr10	7933538	7933712	chr10.2009	0	+
chr10	7935556	7935663	chr10.2011	0	+
chr10	7991555	7991692	chr10.2014	0	+
chr10	7993060	7993161	chr10.2015	0	+
chr10	7999971	8000161	chr10.2026	0	+
chr10	8351961	8352158	chr10.2122	0	+
chr10	8352873	8353012	chr10.2132	0	+
chr10	8355267	8355442	chr10.2160	0	+
chr10	8368120	8368228	chr10.2171	0	+
chr10	8370990	8371120	chr10.2172	0	+
chr10	8383685	8383848	chr10.2181	0	+
chr10	8391096	8391254	chr10.2183	0	+
chr10	8406870	8407003	chr10.2191	0	+
chr10	8411271	8411379	chr10.2192	0	+
chr10	8604677	8604781	chr10.2211	0	+
chr10	8607195	8607353	chr10.2218	0	+
chr10	8610537	8610695	chr10.2221	0	+
chr10	8616749	8616885	chr10.2228	0	+
chr10	8618585	8618703	chr10.2229	0	+
chr10	8785399	8786427	chr10.2233	0	+
chr10	8786572	8786701	chr10.2234	0	+
chr10	8904317	8904436	chr10.2279	0	+
chr10	8921125	8921229	chr10.2293	0	+
chr10	8924295	8924422	chr10.2294	0	+
chr10	8924781	8924891	chr10.2298	0	+
chr10	8926339	8926446	chr10.2301	0	+
chr10	8950039	8950154	chr10.2309	0	+
chr10	8951122	8951274	chr10.2312	0	+
chr10	8952490	8952669	chr10.2314	0	+
chr10	8952730	8952855	chr10.2316	0	+
chr10	8953423	8953524	chr10.2317	0	+
chr10	8971855	8972011	chr10.2343	0	+
chr10	8973304	8973413	chr10.2347	0	+
chr10	8981090	8981201	chr10.2362	0	+
chr10	8991716	8991864	chr10.2371	0	+
chr10	8997823	8997928	chr10.2384	0	+
chr10	9018731	9018919	chr10.2397	0	+
chr10	9020684	9020812	chr10.2398	0	+
chr10	9020916	9021088	chr10.2401	0	+
chr10	9024034	9024172	chr10.2402	0	+
chr10	9087449	9087631	chr10.2429	0	+
chr10	9107155	9107336	chr10.2439	0	+
chr10	9111657	9111803	chr10.2440	0	+
chr10	9198058	9198230	chr10.2456	0	+
chr10	9317230	9317341	chr10.2461	0	+
chr10	9353212	9353355	chr10.2471	0	+
chr10	9548731	9548869	chr10.2498	0	+
chr10	9583330	9583594	chr10.2503	0	+
chr10	9727384	9727567	chr10.2512	0	+
chr10	9730460	9731689	chr10.2514	0	+
chr10	9742209	9742319	chr10.2522	0	+
chr10	9753972	9754089	chr10.2527	0	+
chr10	9756013	9756125	chr10.2528	0	+
chr10	9770713	9770822	chr10.2534	0	+
chr10	9855258	9855439	chr10.2546	0	+
chr10	9955010	9955233	chr10.2565	0	+
chr10	9955347	9955531	chr10.2567	0	+
chr10	9955549	9955669	chr10.2568	0	+
chr10	10160592	10160896	chr10.2598	0	+
chr10	10572877	10572994	chr10.2637	0	+
chr10	10610859	10610996	chr10.2654	0	+
chr10	10732019	10732144	chr10.2665	0	+
chr10	10736810	10736960	chr10.2666	0	+
chr10	10739016	10739196	chr10.2668	0	+
chr10	10752043	10752219	chr10.2671	0	+
chr10	10962861	10962973	chr10.2703	0	+
chr10	10963928	10964054	chr10.2705	0	+
chr10	10971857	10971980	chr10.2713	0	+
chr10	10972672	10972907	chr10.2715	0	+
chr10	11018509	11018712	chr10.2750	0	+
chr10	11070030	11070195	chr10.2751	0	+
chr10	11103654	11103759	chr10.2763	0	+
chr10	11108480	11108605	chr10.2770	0	+
chr10	11111498	11111604	chr10.2773	0	+
chr10	11120433	11120539	chr10.2779	0	+
chr10	11126960	11127066	chr10.2780	0	+
chr10	11129437	11129611	chr10.2784	0	+
chr10	11135317	11135430	chr10.2788	0	+
chr10	11138374	11138486	chr10.2789	0	+
chr10	11145511	11145612	chr10.2796	0	+
chr10	11226404	11226542	chr10.2826	0	+
chr10	11234317	11234474	chr10.2829	0	+
chr10	11244810	11244937	chr10.2846	0	+
chr10	11474572	11474781	chr10.2929	0	+
chr10	11474880	11475020	chr10.2931	0	+
chr10	11475092	11475202	chr10.2933	0	+
chr10	11475539	11475643	chr10.2938	0	+
chr10	11686187	11686291	chr10.3036	0	+
chr10	11687174	11687335	chr10.3050	0	+
chr10	12074105	12074220	chr10.3061	0	+
chr10	12108265	12108374	chr10.3064	0	+
chr10	12115503	12115610	chr10.3073	0	+
chr10	12135005	12135184	chr10.3102	0	+
chr10	12212306	12212416	chr10.3138	0	+
chr10	12217781	12217913	chr10.3140	0	+
chr10	12251537	12251673	chr10.3144	0	+
chr10	12251894	12252013	chr10.3148	0	+
chr10	12264991	12265217	chr10.3164	0	+
chr10	12265447	12265554	chr10.3168	0	+
chr10	12295597	12295697	chr10.3191	0	+
chr10	12306421	12306522	chr10.3193	0	+
chr10	12325101	12325202	chr10.3224	0	+
chr10	12480400	12480510	chr10.3338	0	+
chr10	12561874	12561981	chr10.3404	0	+
chr10	12562411	12562533	chr10.3410	0	+
chr10	12562693	12562845	chr10.3412	0	+
chr10	12562863	12563004	chr10.3413	0	+
chr10	12563512	12563916	chr10.3419	0	+
chr10	12563935	12564222	chr10.3421	0	+
chr10	12564289	12564736	chr10.3423	0	+
chr10	12565006	12565119	chr10.3428	0	+
chr10	12565288	12565500	chr10.3433	0	+
chr10	12565507	12565805	chr10.3434	0	+
chr10	12565813	12565920	chr10.3435	0	+
chr10	12565993	12566112	chr10.3438	0	+
chr10	12686769	12686961	chr10.3461	0	+
chr10	12841983	12842185	chr10.3490	0	+
chr10	12842191	12842734	chr10.3491	0	+
chr10	12842826	12842942	chr10.3493	0	+
chr10	13024514	13024618	chr10.3501	0	+
chr10	13070367	13070550	chr10.3503	0	+
chr10	13078408	13078519	chr10.3511	0	+
chr10	13151915	13152039	chr10.3519	0	+
chr10	13237913	13238018	chr10.3533	0	+
chr10	13242789	13242894	chr10.3535	0	+
chr10	13247373	13247515	chr10.3538	0	+
chr10	13253422	13253529	chr10.3539	0	+
chr10	13348081	13348284	chr10.3547	0	+
chr10	13348338	13348446	chr10.3549	0	+
chr10	13348688	13348812	chr10.3553	0	+
chr10	13583185	13583311	chr10.3580	0	+
chr10	13594075	13594179	chr10.3599	0	+
chr10	13598093	13598243	chr10.3601	0	+
chr10	13609889	13610047	chr10.3625	0	+
chr10	13621830	13621935	chr10.3641	0	+
chr10	13627374	13627516	chr10.3646	0	+
chr10	13689932	13690048	chr10.3649	0	+
chr10	13739289	13739395	chr10.3654	0	+
chr10	13743450	13743700	chr10.3657	0	+
chr10	13746773	13746892	chr10.3658	0	+
chr10	13746917	13747066	chr10.3659	0	+
chr10	13748940	13749165	chr10.3661	0	+
chr10	13750483	13750648	chr10.3662	0	+
chr10	13768161	13768334	chr10.3676	0	+
chr10	13819493	13819648	chr10.3695	0	+
chr10	13820009	13820146	chr10.3699	0	+
chr10	13826928	13827056	chr10.3736	0	+
chr10	13827063	13827632	chr10.3737	0	+
chr10	13917874	13918019	chr10.3781	0	+
chr10	13988370	13988494	chr10.3785	0	+
chr10	14374465	14374671	chr10.3884	0	+
chr10	14374679	14374784	chr10.3885	0	+
chr10	14374916	14375081	chr10.3888	0	+
chr10	14375086	14375261	chr10.3889	0	+
chr10	14375451	14375591	chr10.3892	0	+
chr10	14375657	14375820	chr10.3894	0	+
chr10	14385840	14385956	chr10.3896	0	+
chr10	14391094	14391319	chr10.3897	0	+
chr10	14402410	14402512	chr10.3906	0	+
chr10	14422089	14422213	chr10.3923	0	+
chr10	14430426	14430538	chr10.3933	0	+
chr10	14444484	14444601	chr10.3944	0	+
chr10	14446367	14446508	chr10.3945	0	+
chr10	14505954	14506100	chr10.3959	0	+
chr10	14509397	14509600	chr10.3960	0	+
chr10	14513224	14513337	chr10.3961	0	+
chr10	14547618	14547758	chr10.4009	0	+
chr10	14548209	14548417	chr10.4017	0	+
chr10	14548488	14548895	chr10.4020	0	+
chr10	14548899	14549036	chr10.4021	0	+
chr10	14549100	14549213	chr10.4024	0	+
chr10	14549226	14549328	chr10.4025	0	+
chr10	14549688	14550026	chr10.4033	0	+
chr10	14563159	14563313	chr10.4041	0	+
chr10	14567327	14567468	chr10.4045	0	+
chr10	14612092	14612238	chr10.4053	0	+
chr10	14720693	14720826	chr10.4071	0	+
chr10	14720980	14721158	chr10.4074	0	+
chr10	14721327	14721464	chr10.4078	0	+
chr10	14755305	14755453	chr10.4084	0	+
chr10	14755552	14755719	chr10.4086	0	+
chr10	15210571	15210729	chr10.4116	0	+
chr10	15227439	15227612	chr10.4126	0	+
chr10	15675700	15675819	chr10.4157	0	+
chr10	15966157	15966275	chr10.4166	0	+
chr10	15966288	15966730	chr10.4167	0	+
chr10	16526426	16526534	chr10.4222	0	+
chr10	16527634	16527873	chr10.4223	0	+
chr10	16530445	16530556	chr10.4227	0	+
chr10	16641450	16641570	chr10.4263	0	+
chr10	17182070	17182192	chr10.4304	0	+
chr10	17379423	17380924	chr10.4310	0	+
chr10	17380932	17381146	chr10.4311	0	+
chr10	18216740	18216865	chr10.4402	0	+
chr10	18216946	18217077	chr10.4404	0	+
chr10	18437103	18437210	chr10.4479	0	+
chr10	18446468	18446619	chr10.4481	0	+
chr10	18449557	18449675	chr10.4482	0	+
chr10	18454574	18454684	chr10.4484	0	+
chr10	18456683	18456807	chr10.4487	0	+
chr10	18458756	18458899	chr10.4488	0	+
chr10	18460283	18460455	chr10.4489	0	+
chr10	18478754	18478908	chr10.4511	0	+
chr10	18569227	18569328	chr10.4545	0	+
chr10	18571837	18571940	chr10.4547	0	+
chr10	18576563	18576672	chr10.4549	0	+
chr10	18815228	18815375	chr10.4583	0	+
chr10	18840776	18840903	chr10.4598	0	+
chr10	18841502	18841644	chr10.4599	0	+
chr10	18843452	18843661	chr10.4602	0	+
chr10	18844718	18844828	chr10.4604	0	+
chr10	18852469	18852578	chr10.4606	0	+
chr10	18858594	18858741	chr10.4611	0	+
chr10	19097710	19097819	chr10.4641	0	+
chr10	19104106	19104230	chr10.4642	0	+
chr10	19329527	19329817	chr10.4682	0	+
chr10	19329922	19330831	chr10.4683	0	+
chr10	19343275	19343662	chr10.4684	0	+
chr10	19343667	19344192	chr10.4685	0	+
chr10	19344199	19344371	chr10.4686	0	+
chr10	19372571	19372721	chr10.4692	0	+
chr10	19375111	19375212	chr10.4694	0	+
chr10	19742934	19743045	chr10.4777	0	+
chr10	19792430	19792831	chr10.4808	0	+
chr10	19792841	19793660	chr10.4809	0	+
chr10	19794162	19794263	chr10.4819	0	+
chr10	19862508	19862818	chr10.4824	0	+
chr10	19863172	19863361	chr10.4828	0	+
chr10	19863381	19863520	chr10.4829	0	+
chr10	19863536	19863783	chr10.4830	0	+
chr10	20070546	20070753	chr10.4835	0	+
chr10	20109961	20110102	chr10.4836	0	+
chr10	20125577	20125839	chr10.4851	0	+
chr10	20135931	20136056	chr10.4852	0	+
chr10	20153444	20153572	chr10.4857	0	+
chr10	20162658	20162793	chr10.4863	0	+
chr10	20164490	20164795	chr10.4864	0	+
chr10	20164809	20164943	chr10.4865	0	+
chr10	20165204	20165413	chr10.4869	0	+
chr10	20165417	20165524	chr10.4870	0	+
chr10	20166201	20166317	chr10.4872	0	+
chr10	20177906	20178016	chr10.4876	0	+
chr10	20182785	20182934	chr10.4879	0	+
chr10	20187835	20187953	chr10.4884	0	+
chr10	20188777	20188885	chr10.4885	0	+
chr10	20190632	20190749	chr10.4887	0	+
chr10	20192058	20192187	chr10.4890	0	+
chr10	20199067	20199293	chr10.4896	0	+
chr10	20199849	20199989	chr10.4898	0	+
chr10	20201904	20202036	chr10.4901	0	+
chr10	20440116	20440252	chr10.4943	0	+
chr10	20440731	20440968	chr10.4951	0	+
chr10	20477005	20477111	chr10.4967	0	+
chr10	20488810	20488949	chr10.4968	0	+
chr10	20488960	20489075	chr10.4969	0	+
chr10	20491673	20491795	chr10.4970	0	+
chr10	20493391	20493502	chr10.4978	0	+
chr10	20494169	20494414	chr10.4979	0	+
chr10	21059873	21059976	chr10.5027	0	+
chr10	21098175	21098286	chr10.5043	0	+
chr10	21154234	21154458	chr10.5054	0	+
chr10	21156443	21156551	chr10.5055	0	+
chr10	21159231	21159338	chr10.5060	0	+
chr10	21160451	21160583	chr10.5061	0	+
chr10	21165641	21165742	chr10.5062	0	+
chr10	21168283	21168472	chr10.5063	0	+
chr10	21170036	21170172	chr10.5064	0	+
chr10	21171459	21171613	chr10.5066	0	+
chr10	21173394	21173514	chr10.5067	0	+
chr10	21175908	21176033	chr10.5068	0	+
chr10	21178118	21178237	chr10.5069	0	+
chr10	21180313	21180499	chr10.5073	0	+
chr10	21182942	21183161	chr10.5074	0	+
chr10	21638762	21638867	chr10.5090	0	+
chr10	21805737	21805844	chr10.5115	0	+
chr10	21829243	21829348	chr10.5120	0	+
chr10	21846521	21846654	chr10.5133	0	+
chr10	21982468	21982634	chr10.5159	0	+
chr10	21985925	21986047	chr10.5160	0	+
chr10	21998744	21998847	chr10.5170	0	+
chr10	22003792	22003912	chr10.5177	0	+
chr10	22010148	22010261	chr10.5190	0	+
chr10	22013364	22013555	chr10.5195	0	+
chr10	22394078	22394212	chr10.5237	0	+
chr10	22425080	22425197	chr10.5258	0	+
chr10	22427493	22427609	chr10.5261	0	+
chr10	22433002	22433118	chr10.5262	0	+
chr10	22501243	22501363	chr10.5286	0	+
chr10	22509163	22509286	chr10.5295	0	+
chr10	22529804	22529983	chr10.5309	0	+
chr10	22530236	22530391	chr10.5312	0	+
chr10	22537589	22537701	chr10.5328	0	+
chr10	22542912	22543041	chr10.5340	0	+
chr10	22550263	22550374	chr10.5358	0	+
chr10	22812632	22812737	chr10.5372	0	+
chr10	22976849	22976972	chr10.5380	0	+
chr10	22981713	22981829	chr10.5388	0	+
chr10	23025202	23025461	chr10.5394	0	+
chr10	23175569	23175675	chr10.5424	0	+
chr10	23210430	23210544	chr10.5436	0	+
chr10	23298130	23298330	chr10.5472	0	+
chr10	23391647	23391757	chr10.5476	0	+
chr10	23473287	23473681	chr10.5485	0	+
chr10	23477324	23477525	chr10.5486	0	+
chr10	23491486	23491593	chr10.5496	0	+
chr10	23634085	23634231	chr10.5514	0	+
chr10	23634387	23634507	chr10.5517	0	+
chr10	23634622	23634732	chr10.5520	0	+
chr10	23634772	23635074	chr10.5522	0	+
chr10	23635081	23635188	chr10.5523	0	+
chr10	23635525	23635700	chr10.5528	0	+
chr10	23635939	23636048	chr10.5533	0	+
chr10	23660888	23660995	chr10.5540	0	+
chr10	23666158	23666343	chr10.5549	0	+
chr10	23675973	23676080	chr10.5557	0	+
chr10	23682686	23682891	chr10.5568	0	+
chr10	23814404	23814550	chr10.5598	0	+
chr10	23974357	23974672	chr10.5616	0	+
chr10	23974678	23974813	chr10.5617	0	+
chr10	23974871	23975007	chr10.5618	0	+
chr10	24041386	24041487	chr10.5631	0	+
chr10	24045184	24045313	chr10.5633	0	+
chr10	24114985	24115092	chr10.5669	0	+
chr10	24295394	24295532	chr10.5699	0	+
chr10	24302130	24302242	chr10.5706	0	+
chr10	24585775	24585885	chr10.5781	0	+
chr10	24598143	24598292	chr10.5786	0	+
chr10	24617904	24618005	chr10.5788	0	+
chr10	24624905	24625030	chr10.5791	0	+
chr10	24626865	24627055	chr10.5793	0	+
chr10	24942676	24942783	chr10.5843	0	+
chr10	24943592	24943695	chr10.5844	0	+
chr10	24962492	24962632	chr10.5849	0	+
chr10	24967909	24968058	chr10.5851	0	+
chr10	24998703	24998807	chr10.5862	0	+
chr10	24998808	24999012	chr10.5863	0	+
chr10	25000338	25000447	chr10.5870	0	+
chr10	25258473	25258703	chr10.5893	0	+
chr10	25275231	25275340	chr10.5899	0	+
chr10	25280237	25280337	chr10.5901	0	+
chr10	25281667	25281851	chr10.5902	0	+
chr10	25283819	25284013	chr10.5903	0	+
chr10	25286167	25286491	chr10.5906	0	+
chr10	25302062	25302261	chr10.5920	0	+
chr10	25302898	25303004	chr10.5921	0	+
chr10	25303017	25303180	chr10.5922	0	+
chr10	25312994	25313181	chr10.5926	0	+
chr10	25360456	25360605	chr10.5955	0	+
chr10	25360618	25360785	chr10.5956	0	+
chr10	25360930	25361529	chr10.5959	0	+
chr10	25363438	25363539	chr10.5986	0	+
chr10	25409573	25409770	chr10.6017	0	+
chr10	25412804	25412985	chr10.6019	0	+
chr10	25421420	25421531	chr10.6023	0	+
chr10	25426061	25426270	chr10.6032	0	+
chr10	25429590	25429778	chr10.6039	0	+
chr10	25430653	25430755	chr10.6040	0	+
chr10	25449681	25449789	chr10.6048	0	+
chr10	26049930	26050073	chr10.6072	0	+
chr10	26090014	26090128	chr10.6074	0	+
chr10	26094231	26094416	chr10.6075	0	+
chr10	26107891	26108268	chr10.6076	0	+
chr10	26126442	26126558	chr10.6078	0	+
chr10	26142659	26142799	chr10.6079	0	+
chr10	26160578	26160796	chr10.6082	0	+
chr10	26203849	26203998	chr10.6083	0	+
chr10	26205284	26205398	chr10.6084	0	+
chr10	26206665	26206781	chr10.6086	0	+
chr10	26221284	26221420	chr10.6104	0	+
chr10	26221654	26221813	chr10.6109	0	+
chr10	26242990	26243119	chr10.6118	0	+
chr10	26254653	26254773	chr10.6119	0	+
chr10	26292148	26292279	chr10.6120	0	+
chr10	26296246	26296389	chr10.6123	0	+
chr10	26302117	26302340	chr10.6126	0	+
chr10	26322866	26322968	chr10.6144	0	+
chr10	26323040	26323162	chr10.6145	0	+
chr10	26329650	26329792	chr10.6152	0	+
chr10	26412617	26412730	chr10.6164	0	+
chr10	26478295	26478430	chr10.6180	0	+
chr10	26851407	26851523	chr10.6223	0	+
chr10	27057183	27057285	chr10.6255	0	+
chr10	27074089	27074196	chr10.6272	0	+
chr10	27350779	27350904	chr10.6305	0	+
chr10	27360326	27360439	chr10.6318	0	+
chr10	28318190	28318366	chr10.6400	0	+
chr10	28355277	28355380	chr10.6440	0	+
chr10	28452265	28452383	chr10.6450	0	+
chr10	28741568	28741697	chr10.6457	0	+
chr10	28819179	28819376	chr10.6459	0	+
chr10	28820832	28820962	chr10.6460	0	+
chr10	28828415	28828546	chr10.6467	0	+
chr10	28831453	28831568	chr10.6468	0	+
chr10	28842441	28842548	chr10.6472	0	+
chr10	28843379	28843604	chr10.6473	0	+
chr10	28847226	28847401	chr10.6474	0	+
chr10	28847813	28848036	chr10.6480	0	+
chr10	28851247	28851388	chr10.6481	0	+
chr10	28852337	28852477	chr10.6483	0	+
chr10	28874862	28874967	chr10.6486	0	+
chr10	28889353	28889647	chr10.6487	0	+
chr10	28890670	28890826	chr10.6488	0	+
chr10	29070093	29070203	chr10.6521	0	+
chr10	29073874	29074065	chr10.6522	0	+
chr10	29079958	29080082	chr10.6523	0	+
chr10	29080810	29080946	chr10.6524	0	+
chr10	29081019	29081184	chr10.6525	0	+
chr10	29082983	29083148	chr10.6526	0	+
chr10	29086303	29086415	chr10.6528	0	+
chr10	29087343	29087498	chr10.6530	0	+
chr10	29089194	29089368	chr10.6532	0	+
chr10	29091450	29091671	chr10.6533	0	+
chr10	29146402	29146509	chr10.6544	0	+
chr10	29301786	29301900	chr10.6597	0	+
chr10	29349659	29349769	chr10.6605	0	+
chr10	29599491	29599625	chr10.6654	0	+
chr10	29599981	29600115	chr10.6658	0	+
chr10	29619904	29620106	chr10.6660	0	+
chr10	29621453	29621788	chr10.6668	0	+
chr10	29656634	29657636	chr10.6682	0	+
chr10	29657680	29658068	chr10.6683	0	+
chr10	29658081	29658233	chr10.6684	0	+
chr10	29658295	29658444	chr10.6685	0	+
chr10	29668610	29668721	chr10.6702	0	+
chr10	29672553	29672727	chr10.6708	0	+
chr10	29676560	29676678	chr10.6709	0	+
chr10	29678394	29678557	chr10.6710	0	+
chr10	29812082	29812228	chr10.6714	0	+
chr10	29812339	29812573	chr10.6717	0	+
chr10	30017113	30017268	chr10.6730	0	+
chr10	30090973	30091073	chr10.6740	0	+
chr10	30097723	30097836	chr10.6755	0	+
chr10	30098260	30098367	chr10.6760	0	+
chr10	30098386	30098550	chr10.6761	0	+
chr10	30106897	30107072	chr10.6765	0	+
chr10	30108491	30108605	chr10.6766	0	+
chr10	30111724	30111923	chr10.6768	0	+
chr10	30117188	30117332	chr10.6770	0	+
chr10	30119065	30119271	chr10.6773	0	+
chr10	30120600	30120787	chr10.6775	0	+
chr10	30122490	30122638	chr10.6777	0	+
chr10	30124097	30124228	chr10.6778	0	+
chr10	30124438	30124576	chr10.6781	0	+
chr10	30133987	30134165	chr10.6784	0	+
chr10	30136532	30136643	chr10.6785	0	+
chr10	30140432	30140645	chr10.6787	0	+
chr10	30143529	30143731	chr10.6788	0	+
chr10	30145935	30146079	chr10.6789	0	+
chr10	30147424	30147585	chr10.6792	0	+
chr10	30149125	30149228	chr10.6795	0	+
chr10	30150215	30150355	chr10.6797	0	+
chr10	30151819	30151956	chr10.6798	0	+
chr10	30438753	30438905	chr10.6858	0	+
chr10	30441114	30441217	chr10.6863	0	+
chr10	30496663	30496770	chr10.6882	0	+
chr10	30496976	30497154	chr10.6886	0	+
chr10	30699802	30699909	chr10.6927	0	+
chr10	31052760	31052934	chr10.6986	0	+
chr10	31053117	31053217	chr10.6990	0	+
chr10	31234118	31234244	chr10.7040	0	+
chr10	31243636	31243824	chr10.7046	0	+
chr10	31244799	31244987	chr10.7049	0	+
chr10	31295403	31295524	chr10.7061	0	+
chr10	31785680	31785787	chr10.7158	0	+
chr10	31786856	31787137	chr10.7171	0	+
chr10	31787339	31787589	chr10.7176	0	+
chr10	31788218	31788439	chr10.7187	0	+
chr10	31908842	31908953	chr10.7257	0	+
chr10	31910786	31910896	chr10.7260	0	+
chr10	31924680	31924830	chr10.7261	0	+
chr10	31930006	31930108	chr10.7272	0	+
chr10	31930919	31931061	chr10.7275	0	+
chr10	32045664	32045771	chr10.7288	0	+
chr10	32047937	32048046	chr10.7292	0	+
chr10	32049096	32049237	chr10.7295	0	+
chr10	32054080	32054200	chr10.7302	0	+
chr10	32056852	32056957	chr10.7304	0	+
chr10	32059511	32059726	chr10.7307	0	+
chr10	32060496	32060617	chr10.7308	0	+
chr10	32061880	32062001	chr10.7310	0	+
chr10	32166417	32166571	chr10.7338	0	+
chr10	32171301	32171490	chr10.7340	0	+
chr10	32180773	32180884	chr10.7341	0	+
chr10	32208204	32208317	chr10.7354	0	+
chr10	32210199	32210432	chr10.7372	0	+
chr10	32641479	32641754	chr10.7407	0	+
chr10	33161615	33161764	chr10.7467	0	+
chr10	33615604	33615709	chr10.7492	0	+
chr10	33619784	33619921	chr10.7498	0	+
chr10	33619928	33620035	chr10.7499	0	+
chr10	33630896	33631002	chr10.7514	0	+
chr10	33670235	33670355	chr10.7516	0	+
chr10	33670698	33670832	chr10.7520	0	+
chr10	33670902	33671075	chr10.7523	0	+
chr10	33671103	33671207	chr10.7524	0	+
chr10	33671526	33671945	chr10.7528	0	+
chr10	33672231	33672383	chr10.7532	0	+
chr10	33672483	33672701	chr10.7534	0	+
chr10	33673101	33673631	chr10.7538	0	+
chr10	33673680	33673835	chr10.7539	0	+
chr10	33673848	33673949	chr10.7540	0	+
chr10	33675061	33675224	chr10.7552	0	+
chr10	33675237	33675386	chr10.7553	0	+
chr10	33680593	33680820	chr10.7570	0	+
chr10	33681076	33681186	chr10.7573	0	+
chr10	33681262	33681504	chr10.7575	0	+
chr10	33681543	33681990	chr10.7576	0	+
chr10	33682237	33682353	chr10.7580	0	+
chr10	33682642	33682947	chr10.7584	0	+
chr10	33683000	33683102	chr10.7585	0	+
chr10	33683247	33683376	chr10.7588	0	+
chr10	33683474	33683583	chr10.7589	0	+
chr10	34096773	34096896	chr10.7606	0	+
chr10	34193940	34194129	chr10.7623	0	+
chr10	34238261	34238452	chr10.7625	0	+
chr10	34248934	34249083	chr10.7631	0	+
chr10	34249480	34249794	chr10.7640	0	+
chr10	34267648	34267839	chr10.7652	0	+
chr10	34268440	34268568	chr10.7662	0	+
chr10	34268585	34268820	chr10.7663	0	+
chr10	34270965	34271148	chr10.7664	0	+
chr10	34275758	34275867	chr10.7665	0	+
chr10	34277838	34277941	chr10.7673	0	+
chr10	34284351	34284452	chr10.7684	0	+
chr10	34286055	34286169	chr10.7687	0	+
chr10	34286986	34287089	chr10.7689	0	+
chr10	34289491	34289668	chr10.7691	0	+
chr10	34300662	34300813	chr10.7697	0	+
chr10	34425187	34425485	chr10.7698	0	+
chr10	34655107	34655230	chr10.7716	0	+
chr10	34656119	34656320	chr10.7717	0	+
chr10	34657389	34657498	chr10.7729	0	+
chr10	34660139	34660279	chr10.7732	0	+
chr10	34664179	34664349	chr10.7734	0	+
chr10	34686941	34687072	chr10.7748	0	+
chr10	34849457	34849586	chr10.7788	0	+
chr10	35259369	35259503	chr10.7822	0	+
chr10	35260566	35260684	chr10.7823	0	+
chr10	35283163	35283282	chr10.7839	0	+
chr10	35290207	35290377	chr10.7843	0	+
chr10	35451401	35451535	chr10.7923	0	+
chr10	35509511	35509659	chr10.7983	0	+
chr10	35547279	35547379	chr10.8009	0	+
chr10	35550725	35550875	chr10.8010	0	+
chr10	35556277	35556420	chr10.8013	0	+
chr10	35558911	35559018	chr10.8015	0	+
chr10	35563726	35563870	chr10.8020	0	+
chr10	35566726	35566842	chr10.8021	0	+
chr10	35776763	35777050	chr10.8068	0	+
chr10	35777059	35777191	chr10.8069	0	+
chr10	35777413	35777550	chr10.8073	0	+
chr10	36303118	36303258	chr10.8203	0	+
chr10	36318595	36318710	chr10.8209	0	+
chr10	36327209	36327310	chr10.8216	0	+
chr10	36343081	36343187	chr10.8218	0	+
chr10	36359964	36360082	chr10.8227	0	+
chr10	36421339	36421560	chr10.8283	0	+
chr10	36445768	36445908	chr10.8288	0	+
chr10	36451463	36451576	chr10.8301	0	+
chr10	36452796	36452904	chr10.8304	0	+
chr10	36452914	36453045	chr10.8305	0	+
chr10	36454798	36454949	chr10.8309	0	+
chr10	36469766	36469943	chr10.8331	0	+
chr10	36547356	36547467	chr10.8341	0	+
chr10	37100724	37100854	chr10.8363	0	+
chr10	37176030	37176571	chr10.8368	0	+
chr10	37177201	37177841	chr10.8377	0	+
chr10	37560948	37561093	chr10.8408	0	+
chr10	37696392	37696520	chr10.8434	0	+
chr10	37767817	37768022	chr10.8494	0	+
chr10	37768032	37768145	chr10.8495	0	+
chr10	38124879	38124987	chr10.8571	0	+
chr10	38126323	38126519	chr10.8572	0	+
chr10	38128121	38128333	chr10.8573	0	+
chr10	38135307	38135425	chr10.8579	0	+
chr10	38171017	38171151	chr10.8588	0	+
chr10	38183352	38183495	chr10.8600	0	+
chr10	38419458	38419618	chr10.8627	0	+
chr10	38435862	38435991	chr10.8629	0	+
chr10	38449208	38449334	chr10.8634	0	+
chr10	38461496	38461608	chr10.8637	0	+
chr10	38463125	38463257	chr10.8638	0	+
chr10	38469914	38470062	chr10.8644	0	+
chr10	38471391	38471523	chr10.8646	0	+
chr10	38476654	38476769	chr10.8654	0	+
chr10	38479837	38479943	chr10.8655	0	+
chr10	38483165	38483273	chr10.8658	0	+
chr10	38486484	38486587	chr10.8661	0	+
chr10	38489361	38489469	chr10.8667	0	+
chr10	38509060	38509232	chr10.8679	0	+
chr10	38621452	38621577	chr10.8681	0	+
chr10	38828647	38828794	chr10.8702	0	+
chr10	38838331	38838464	chr10.8713	0	+
chr10	38892369	38892486	chr10.8719	0	+
chr10	38892906	38893019	chr10.8725	0	+
chr10	38984128	38984379	chr10.8760	0	+
chr10	39113439	39113609	chr10.8828	0	+
chr10	39122621	39122756	chr10.8838	0	+
chr10	39125590	39125723	chr10.8840	0	+
chr10	39134074	39134236	chr10.8848	0	+
chr10	39146586	39146756	chr10.8849	0	+
chr10	39161631	39161811	chr10.8866	0	+
chr10	39161848	39161980	chr10.8867	0	+
chr10	39199820	39199967	chr10.8897	0	+
chr10	39206854	39207033	chr10.8904	0	+
chr10	39207610	39207757	chr10.8915	0	+
chr10	39207763	39207987	chr10.8916	0	+
chr10	39208117	39208332	chr10.8920	0	+
chr10	39227845	39227948	chr10.8924	0	+
chr10	39347526	39347640	chr10.8957	0	+
chr10	39349971	39350106	chr10.8960	0	+
chr10	39350189	39350369	chr10.8961	0	+
chr10	39361465	39361729	chr10.8967	0	+
chr10	39365283	39365499	chr10.8970	0	+
chr10	39367584	39367726	chr10.8972	0	+
chr10	39367801	39367920	chr10.8973	0	+
chr10	39370710	39370864	chr10.8976	0	+
chr10	39374172	39374324	chr10.8986	0	+
chr10	39378271	39378442	chr10.8989	0	+
chr10	39381315	39381524	chr10.8991	0	+
chr10	39603593	39603751	chr10.9026	0	+
chr10	39606999	39607130	chr10.9028	0	+
chr10	39631242	39631345	chr10.9042	0	+
chr10	39635376	39635498	chr10.9052	0	+
chr10	39815557	39815665	chr10.9084	0	+
chr10	39815922	39816031	chr10.9087	0	+
chr10	40071887	40072029	chr10.9101	0	+
chr10	40159378	40159599	chr10.9104	0	+
chr10	40159975	40160130	chr10.9112	0	+
chr10	40166822	40166973	chr10.9132	0	+
chr10	40184258	40184445	chr10.9141	0	+
chr10	40187056	40187208	chr10.9145	0	+
chr10	40196009	40196200	chr10.9148	0	+
chr10	40200864	40200978	chr10.9150	0	+
chr10	40202431	40202583	chr10.9151	0	+
chr10	40247191	40247391	chr10.9166	0	+
chr10	40249440	40249553	chr10.9167	0	+
chr10	40249741	40249977	chr10.9169	0	+
chr10	40250048	40250152	chr10.9170	0	+
chr10	40252815	40252950	chr10.9172	0	+
chr10	40253907	40254020	chr10.9173	0	+
chr10	40256757	40256864	chr10.9175	0	+
chr10	40259435	40259595	chr10.9178	0	+
chr10	40372226	40372377	chr10.9204	0	+
chr10	40372379	40373032	chr10.9205	0	+
chr10	40672424	40672540	chr10.9216	0	+
chr10	40879461	40879585	chr10.9258	0	+
chr10	40880667	40880780	chr10.9259	0	+
chr10	40881478	40881684	chr10.9261	0	+
chr10	40943924	40944168	chr10.9298	0	+
chr10	40944483	40944620	chr10.9300	0	+
chr10	40946929	40947077	chr10.9302	0	+
chr10	40950752	40950861	chr10.9303	0	+
chr10	40953159	40953290	chr10.9304	0	+
chr10	40956670	40956792	chr10.9307	0	+
chr10	40958342	40958502	chr10.9308	0	+
chr10	40960736	40960883	chr10.9309	0	+
chr10	40961935	40962095	chr10.9310	0	+
chr10	40971066	40971203	chr10.9311	0	+
chr10	40979818	40979948	chr10.9316	0	+
chr10	40984054	40984163	chr10.9317	0	+
chr10	40990950	40991142	chr10.9320	0	+
chr10	40992754	40992895	chr10.9321	0	+
chr10	40994767	40994957	chr10.9322	0	+
chr10	40995938	40996052	chr10.9323	0	+
chr10	41000750	41000896	chr10.9324	0	+
chr10	41000971	41001089	chr10.9325	0	+
chr10	41002741	41002871	chr10.9326	0	+
chr10	41012338	41012505	chr10.9328	0	+
chr10	41019802	41019987	chr10.9329	0	+
chr10	41023968	41024273	chr10.9331	0	+
chr10	41024280	41024810	chr10.9332	0	+
chr10	41053165	41053290	chr10.9333	0	+
chr10	41063798	41063960	chr10.9339	0	+
chr10	41072445	41072569	chr10.9346	0	+
chr10	41076610	41076779	chr10.9354	0	+
chr10	41141353	41141490	chr10.9369	0	+
chr10	41142968	41143080	chr10.9371	0	+
chr10	41144578	41144781	chr10.9384	0	+
chr10	41144806	41145006	chr10.9385	0	+
chr10	41215972	41216089	chr10.9427	0	+
chr10	41265340	41265478	chr10.9448	0	+
chr10	41450656	41450847	chr10.9468	0	+
chr10	41450890	41451045	chr10.9470	0	+
chr10	41451214	41451645	chr10.9472	0	+
chr10	41451722	41451861	chr10.9473	0	+
chr10	41451910	41452104	chr10.9475	0	+
chr10	41452123	41452276	chr10.9476	0	+
chr10	41590180	41590296	chr10.9478	0	+
chr10	41699826	41699981	chr10.9510	0	+
chr10	41730338	41730457	chr10.9537	0	+
chr10	41733021	41733166	chr10.9540	0	+
chr10	41734185	41734312	chr10.9541	0	+
chr10	41760749	41760911	chr10.9547	0	+
chr10	41763255	41763369	chr10.9548	0	+
chr10	41774586	41774796	chr10.9564	0	+
chr10	41774894	41775021	chr10.9565	0	+
chr10	41776766	41776957	chr10.9566	0	+
chr10	41777991	41778155	chr10.9567	0	+
chr10	41778817	41778945	chr10.9568	0	+
chr10	41779213	41779382	chr10.9569	0	+
chr10	41780523	41780731	chr10.9571	0	+
chr10	41807842	41807946	chr10.9581	0	+
chr10	41829975	41830082	chr10.9602	0	+
chr10	41904095	41904212	chr10.9643	0	+
chr10	41904221	41904846	chr10.9644	0	+
chr10	41904923	41905054	chr10.9646	0	+
chr10	41962936	41963040	chr10.9668	0	+
chr10	42187219	42187334	chr10.9685	0	+
chr10	42548715	42548832	chr10.9704	0	+
chr10	42583527	42583641	chr10.9711	0	+
chr10	42583670	42583897	chr10.9712	0	+
chr10	42584024	42584140	chr10.9714	0	+
chr10	42633273	42633407	chr10.9716	0	+
chr10	42640097	42640270	chr10.9718	0	+
chr10	43095182	43095311	chr10.9743	0	+
chr10	43096712	43096865	chr10.9744	0	+
chr10	43103794	43104014	chr10.9751	0	+
chr10	43165350	43165450	chr10.9762	0	+
chr10	43165454	43165560	chr10.9763	0	+
chr10	43370890	43370990	chr10.9773	0	+
chr10	43442733	43442840	chr10.9785	0	+
chr10	43580038	43580139	chr10.9791	0	+
chr10	43886464	43886592	chr10.9799	0	+
chr10	43931308	43931421	chr10.9811	0	+
chr10	43931527	43931627	chr10.9814	0	+
chr10	43939613	43939787	chr10.9815	0	+
chr10	43939800	43939927	chr10.9816	0	+
chr10	44650505	44650622	chr10.9844	0	+
chr10	44914444	44914662	chr10.9847	0	+
chr10	44914816	44914935	chr10.9849	0	+
chr10	44914946	44915178	chr10.9850	0	+
chr10	44933555	44934007	chr10.9852	0	+
chr10	44934014	44934184	chr10.9853	0	+
chr10	45278696	45278826	chr10.9873	0	+
chr10	45280280	45280386	chr10.9876	0	+
chr10	45283958	45284100	chr10.9879	0	+
chr10	45342650	45342756	chr10.9905	0	+
chr10	45503123	45503249	chr10.9977	0	+
chr10	45505156	45505269	chr10.9979	0	+
chr10	45506496	45506682	chr10.9982	0	+
chr10	45538554	45538664	chr10.9988	0	+
chr10	45544898	45545064	chr10.9993	0	+
chr10	45551457	45551557	chr10.10009	0	+
chr10	45556481	45556614	chr10.10017	0	+
chr10	45558308	45558420	chr10.10019	0	+
chr10	45560160	45560303	chr10.10021	0	+
chr10	45561203	45561319	chr10.10024	0	+
chr10	45723014	45723114	chr10.10087	0	+
chr10	45757908	45758008	chr10.10116	0	+
chr10	45759580	45759703	chr10.10119	0	+
chr10	45762000	45762136	chr10.10123	0	+
chr10	45779249	45779350	chr10.10131	0	+
chr10	45947993	45948180	chr10.10132	0	+
chr10	45950895	45951005	chr10.10134	0	+
chr10	45984504	45984611	chr10.10147	0	+
chr10	46003378	46003482	chr10.10160	0	+
chr10	46031768	46031933	chr10.10176	0	+
chr10	46041856	46041979	chr10.10190	0	+
chr10	46163706	46163825	chr10.10224	0	+
chr10	46164558	46164671	chr10.10226	0	+
chr10	46482561	46483051	chr10.10272	0	+
chr10	46621134	46621273	chr10.10306	0	+
chr10	46621550	46621778	chr10.10310	0	+
chr10	46809210	46809320	chr10.10311	0	+
chr10	46878641	46878741	chr10.10315	0	+
chr10	47151475	47151696	chr10.10337	0	+
chr10	47317225	47317346	chr10.10365	0	+
chr10	47322107	47322233	chr10.10366	0	+
chr10	47325221	47325351	chr10.10368	0	+
chr10	47326904	47327090	chr10.10369	0	+
chr10	47330073	47330191	chr10.10371	0	+
chr10	47344632	47344779	chr10.10373	0	+
chr10	47349505	47349659	chr10.10375	0	+
chr10	47351473	47351744	chr10.10376	0	+
chr10	47355796	47355914	chr10.10388	0	+
chr10	47358530	47358667	chr10.10393	0	+
chr10	47360908	47361016	chr10.10394	0	+
chr10	47361838	47361996	chr10.10396	0	+
chr10	47362843	47363017	chr10.10397	0	+
chr10	47366294	47366445	chr10.10402	0	+
chr10	47366718	47366831	chr10.10406	0	+
chr10	47367285	47367425	chr10.10407	0	+
chr10	47369957	47370157	chr10.10415	0	+
chr10	47371502	47371623	chr10.10417	0	+
chr10	47372766	47372878	chr10.10419	0	+
chr10	47374047	47374181	chr10.10421	0	+
chr10	47375311	47375490	chr10.10422	0	+
chr10	47933226	47933333	chr10.10472	0	+
chr10	47963904	47964005	chr10.10483	0	+
chr10	47989991	47990095	chr10.10498	0	+
chr10	47990120	47990251	chr10.10499	0	+
chr10	47998155	47998275	chr10.10500	0	+
chr10	48058035	48058136	chr10.10536	0	+
chr10	48062617	48062720	chr10.10541	0	+
chr10	48375877	48376049	chr10.10706	0	+
chr10	48392207	48392317	chr10.10710	0	+
chr10	48401499	48401652	chr10.10714	0	+
chr10	48407288	48407397	chr10.10728	0	+
chr10	48407744	48407866	chr10.10731	0	+
chr10	48416197	48416297	chr10.10738	0	+
chr10	48418837	48419014	chr10.10740	0	+
chr10	48543110	48543233	chr10.10757	0	+
chr10	48606171	48606328	chr10.10763	0	+
chr10	48612102	48612224	chr10.10768	0	+
chr10	48612941	48613083	chr10.10769	0	+
chr10	48618832	48618962	chr10.10772	0	+
chr10	48922316	48922416	chr10.10814	0	+
chr10	49246066	49246176	chr10.10821	0	+
chr10	49255213	49255394	chr10.10836	0	+
chr10	49257318	49257465	chr10.10838	0	+
chr10	49257475	49257616	chr10.10839	0	+
chr10	49260072	49260194	chr10.10842	0	+
chr10	49260983	49261116	chr10.10844	0	+
chr10	49261451	49261582	chr10.10845	0	+
chr10	49265268	49265460	chr10.10847	0	+
chr10	49267449	49267564	chr10.10850	0	+
chr10	49269304	49269430	chr10.10852	0	+
chr10	49273210	49273355	chr10.10854	0	+
chr10	49275875	49276137	chr10.10863	0	+
chr10	49276150	49276262	chr10.10864	0	+
chr10	49277335	49277463	chr10.10865	0	+
chr10	49278316	49278426	chr10.10868	0	+
chr10	49280293	49280555	chr10.10871	0	+
chr10	49280568	49280680	chr10.10872	0	+
chr10	49281750	49281878	chr10.10873	0	+
chr10	49282797	49282907	chr10.10876	0	+
chr10	49284720	49284868	chr10.10880	0	+
chr10	49284977	49285135	chr10.10881	0	+
chr10	49286082	49286213	chr10.10883	0	+
chr10	49287868	49287990	chr10.10885	0	+
chr10	49298724	49298884	chr10.10896	0	+
chr10	49476052	49476177	chr10.10913	0	+
chr10	49490392	49490517	chr10.10922	0	+
chr10	49491356	49491513	chr10.10924	0	+
chr10	49502800	49502960	chr10.10932	0	+
chr10	49505207	49505361	chr10.10933	0	+
chr10	49668377	49668481	chr10.10963	0	+
chr10	49693672	49693815	chr10.10971	0	+
chr10	49767953	49768069	chr10.10972	0	+
chr10	50013683	50013862	chr10.10995	0	+
chr10	50036493	50036659	chr10.11010	0	+
chr10	50205627	50205763	chr10.11037	0	+
chr10	50205819	50205935	chr10.11039	0	+
chr10	50205975	50206112	chr10.11041	0	+
chr10	50206128	50206311	chr10.11042	0	+
chr10	50207927	50208227	chr10.11043	0	+
chr10	50215342	50215468	chr10.11051	0	+
chr10	50250051	50250167	chr10.11068	0	+
chr10	50383963	50384123	chr10.11082	0	+
chr10	50384652	50384772	chr10.11091	0	+
chr10	50384835	50385076	chr10.11092	0	+
chr10	50416540	50416642	chr10.11094	0	+
chr10	50420924	50421158	chr10.11101	0	+
chr10	50618512	50618626	chr10.11125	0	+
chr10	50620434	50620587	chr10.11127	0	+
chr10	50626253	50626363	chr10.11136	0	+
chr10	50737639	50737825	chr10.11177	0	+
chr10	50740977	50741103	chr10.11179	0	+
chr10	50742917	50743140	chr10.11180	0	+
chr10	50861897	50862074	chr10.11211	0	+
chr10	50862086	50862258	chr10.11212	0	+
chr10	50895805	50895905	chr10.11226	0	+
chr10	50913683	50913802	chr10.11241	0	+
chr10	50915358	50915469	chr10.11243	0	+
chr10	50996619	50996788	chr10.11291	0	+
chr10	51346939	51347044	chr10.11341	0	+
chr10	51349706	51349860	chr10.11342	0	+
chr10	51354358	51354464	chr10.11346	0	+
chr10	51366686	51366803	chr10.11347	0	+
chr10	51373421	51373536	chr10.11348	0	+
chr10	51426390	51426513	chr10.11354	0	+
chr10	51428542	51428680	chr10.11358	0	+
chr10	51485280	51485407	chr10.11362	0	+
chr10	51496811	51496920	chr10.11363	0	+
chr10	51497042	51497147	chr10.11364	0	+
chr10	51504066	51504256	chr10.11368	0	+
chr10	51649928	51650122	chr10.11385	0	+
chr10	51653623	51653801	chr10.11387	0	+
chr10	51662867	51662981	chr10.11398	0	+
chr10	51667305	51667436	chr10.11405	0	+
chr10	51677306	51677415	chr10.11409	0	+
chr10	51705020	51705200	chr10.11410	0	+
chr10	51748144	51748252	chr10.11415	0	+
chr10	51760111	51760212	chr10.11419	0	+
chr10	51762224	51762331	chr10.11422	0	+
chr10	51762956	51763178	chr10.11424	0	+
chr10	51763829	51763990	chr10.11425	0	+
chr10	51764127	51764243	chr10.11427	0	+
chr10	51766995	51767171	chr10.11428	0	+
chr10	51768792	51768912	chr10.11429	0	+
chr10	51770314	51770500	chr10.11430	0	+
chr10	51770623	51770723	chr10.11432	0	+
chr10	51773888	51774054	chr10.11434	0	+
chr10	51774595	51774708	chr10.11435	0	+
chr10	51776181	51776411	chr10.11439	0	+
chr10	51778719	51778879	chr10.11443	0	+
chr10	51780276	51780388	chr10.11444	0	+
chr10	51787028	51787216	chr10.11463	0	+
chr10	51789656	51789820	chr10.11467	0	+
chr10	51789902	51790068	chr10.11468	0	+
chr10	51791084	51791207	chr10.11470	0	+
chr10	51798922	51799073	chr10.11480	0	+
chr10	51859734	51859872	chr10.11518	0	+
chr10	51863534	51863645	chr10.11519	0	+
chr10	51866022	51866195	chr10.11520	0	+
chr10	51893550	51893655	chr10.11540	0	+
chr10	51907696	51908017	chr10.11544	0	+
chr10	51908072	51908533	chr10.11546	0	+
chr10	51922074	51922200	chr10.11555	0	+
chr10	51924093	51924221	chr10.11558	0	+
chr10	51929845	51929952	chr10.11566	0	+
chr10	51930842	51930993	chr10.11568	0	+
chr10	51946316	51946480	chr10.11585	0	+
chr10	51946676	51946899	chr10.11588	0	+
chr10	52168350	52168474	chr10.11619	0	+
chr10	52584053	52584175	chr10.11637	0	+
chr10	52584236	52584397	chr10.11638	0	+
chr10	53143430	53143538	chr10.11660	0	+
chr10	53252147	53252294	chr10.11690	0	+
chr10	53254441	53254556	chr10.11692	0	+
chr10	53255336	53255524	chr10.11693	0	+
chr10	53261217	53261343	chr10.11696	0	+
chr10	53266812	53266945	chr10.11704	0	+
chr10	53268539	53268658	chr10.11705	0	+
chr10	53274212	53274368	chr10.11712	0	+
chr10	53276215	53276392	chr10.11715	0	+
chr10	53280845	53281024	chr10.11718	0	+
chr10	53284387	53284504	chr10.11725	0	+
chr10	53285927	53286120	chr10.11726	0	+
chr10	53287809	53287963	chr10.11728	0	+
chr10	53292564	53292803	chr10.11730	0	+
chr10	53294142	53294242	chr10.11734	0	+
chr10	53296517	53296651	chr10.11738	0	+
chr10	53297689	53297799	chr10.11742	0	+
chr10	53304440	53304654	chr10.11748	0	+
chr10	53437457	53437559	chr10.11814	0	+
chr10	53576569	53576746	chr10.11878	0	+
chr10	53599226	53599328	chr10.11887	0	+
chr10	53635042	53635144	chr10.11902	0	+
chr10	54210820	54210986	chr10.11912	0	+
chr10	54211726	54211848	chr10.11913	0	+
chr10	54213723	54213824	chr10.11915	0	+
chr10	54213924	54214041	chr10.11916	0	+
chr10	54244685	54244900	chr10.11921	0	+
chr10	54249181	54249296	chr10.11922	0	+
chr10	54301161	54301263	chr10.11925	0	+
chr10	54736888	54736998	chr10.12002	0	+
chr10	54773151	54773265	chr10.12010	0	+
chr10	54777765	54777879	chr10.12017	0	+
chr10	54787056	54787189	chr10.12035	0	+
chr10	54798797	54798914	chr10.12040	0	+
chr10	54831411	54831608	chr10.12049	0	+
chr10	54831651	54831836	chr10.12051	0	+
chr10	54831843	54832051	chr10.12052	0	+
chr10	54837032	54837208	chr10.12053	0	+
chr10	54838481	54838634	chr10.12054	0	+
chr10	54841716	54841822	chr10.12061	0	+
chr10	54845671	54845809	chr10.12062	0	+
chr10	54848094	54848202	chr10.12064	0	+
chr10	54853544	54853720	chr10.12069	0	+
chr10	54855395	54855569	chr10.12070	0	+
chr10	55067278	55067388	chr10.12139	0	+
chr10	55232005	55232205	chr10.12185	0	+
chr10	55235331	55235451	chr10.12186	0	+
chr10	55243323	55243434	chr10.12197	0	+
chr10	55247199	55247323	chr10.12202	0	+
chr10	55248668	55248807	chr10.12205	0	+
chr10	55250835	55250945	chr10.12207	0	+
chr10	55251018	55251155	chr10.12208	0	+
chr10	55254387	55254508	chr10.12210	0	+
chr10	55262254	55262389	chr10.12225	0	+
chr10	55297890	55298011	chr10.12241	0	+
chr10	55302080	55302210	chr10.12245	0	+
chr10	55384813	55384929	chr10.12277	0	+
chr10	55596650	55596771	chr10.12325	0	+
chr10	55673674	55673795	chr10.12369	0	+
chr10	55676857	55677009	chr10.12374	0	+
chr10	56039123	56039316	chr10.12414	0	+
chr10	56043418	56043532	chr10.12415	0	+
chr10	56047005	56047147	chr10.12425	0	+
chr10	56047823	56047961	chr10.12432	0	+
chr10	56049063	56049182	chr10.12433	0	+
chr10	56105105	56105216	chr10.12445	0	+
chr10	56253999	56254163	chr10.12471	0	+
chr10	56254206	56254379	chr10.12473	0	+
chr10	56254407	56254520	chr10.12474	0	+
chr10	56254527	56254630	chr10.12475	0	+
chr10	56254674	56254841	chr10.12477	0	+
chr10	56255190	56255330	chr10.12482	0	+
chr10	56624828	56624996	chr10.12522	0	+
chr10	56625100	56625266	chr10.12524	0	+
chr10	56625438	56625579	chr10.12527	0	+
chr10	56671868	56671972	chr10.12543	0	+
chr10	56831806	56831997	chr10.12555	0	+
chr10	56839364	56839538	chr10.12564	0	+
chr10	56843567	56843846	chr10.12566	0	+
chr10	56843922	56844081	chr10.12567	0	+
chr10	56844516	56844650	chr10.12574	0	+
chr10	56844780	56844903	chr10.12576	0	+
chr10	56844993	56845235	chr10.12578	0	+
chr10	56847486	56847620	chr10.12580	0	+
chr10	56851813	56852014	chr10.12583	0	+
chr10	56857275	56857384	chr10.12585	0	+
chr10	56858223	56858377	chr10.12586	0	+
chr10	56859038	56859301	chr10.12587	0	+
chr10	56859972	56860111	chr10.12588	0	+
chr10	56861192	56861321	chr10.12589	0	+
chr10	56861977	56862115	chr10.12590	0	+
chr10	56862805	56862975	chr10.12591	0	+
chr10	56863135	56863290	chr10.12593	0	+
chr10	56864682	56864801	chr10.12595	0	+
chr10	56867400	56867521	chr10.12597	0	+
chr10	56868015	56868129	chr10.12598	0	+
chr10	57030460	57030575	chr10.12654	0	+
chr10	57201523	57201657	chr10.12681	0	+
chr10	57239539	57239673	chr10.12702	0	+
chr10	57245698	57245838	chr10.12711	0	+
chr10	57249995	57250119	chr10.12716	0	+
chr10	57304828	57304939	chr10.12739	0	+
chr10	57322536	57322653	chr10.12760	0	+
chr10	57328630	57328744	chr10.12766	0	+
chr10	57715663	57715766	chr10.12800	0	+
chr10	57716340	57716445	chr10.12804	0	+
chr10	57820348	57820801	chr10.12817	0	+
chr10	57820811	57820959	chr10.12818	0	+
chr10	57820963	57821919	chr10.12819	0	+
chr10	57830085	57830188	chr10.12821	0	+
chr10	58178536	58178733	chr10.12900	0	+
chr10	58178832	58178936	chr10.12902	0	+
chr10	58422928	58423057	chr10.12909	0	+
chr10	58436710	58436813	chr10.12929	0	+
chr10	58440028	58440146	chr10.12934	0	+
chr10	58445231	58445369	chr10.12936	0	+
chr10	58806080	58806219	chr10.13031	0	+
chr10	58814757	58814925	chr10.13032	0	+
chr10	58814933	58815099	chr10.13033	0	+
chr10	58815109	58815495	chr10.13034	0	+
chr10	58815574	58815707	chr10.13035	0	+
chr10	59022116	59022228	chr10.13063	0	+
chr10	59221845	59221946	chr10.13109	0	+
chr10	59224939	59225069	chr10.13114	0	+
chr10	59233399	59233503	chr10.13130	0	+
chr10	59237360	59237473	chr10.13132	0	+
chr10	59399718	59399968	chr10.13172	0	+
chr10	59412086	59412210	chr10.13179	0	+
chr10	59425173	59425320	chr10.13194	0	+
chr10	59428085	59428190	chr10.13198	0	+
chr10	59435714	59435851	chr10.13203	0	+
chr10	59447293	59447457	chr10.13216	0	+
chr10	59451913	59452032	chr10.13252	0	+
chr10	59452900	59453001	chr10.13261	0	+
chr10	59453456	59453592	chr10.13267	0	+
chr10	59453620	59453757	chr10.13268	0	+
chr10	59455144	59455326	chr10.13282	0	+
chr10	59455443	59455558	chr10.13285	0	+
chr10	59456457	59456572	chr10.13286	0	+
chr10	59496640	59496768	chr10.13298	0	+
chr10	59564792	59564902	chr10.13333	0	+
chr10	59596589	59596871	chr10.13340	0	+
chr10	59958967	59959069	chr10.13382	0	+
chr10	59962609	59962782	chr10.13384	0	+
chr10	59973135	59973242	chr10.13399	0	+
chr10	59976557	59976752	chr10.13406	0	+
chr10	60086584	60086695	chr10.13429	0	+
chr10	60089402	60089584	chr10.13436	0	+
chr10	60098903	60099039	chr10.13459	0	+
chr10	60100709	60100817	chr10.13466	0	+
chr10	60104147	60104250	chr10.13477	0	+
chr10	60109026	60109157	chr10.13481	0	+
chr10	60110866	60111130	chr10.13486	0	+
chr10	60113212	60113316	chr10.13487	0	+
chr10	60114254	60114369	chr10.13489	0	+
chr10	60118384	60118519	chr10.13495	0	+
chr10	60119135	60119253	chr10.13496	0	+
chr10	60119598	60119725	chr10.13499	0	+
chr10	60120498	60120703	chr10.13504	0	+
chr10	60120777	60120923	chr10.13505	0	+
chr10	60122914	60123082	chr10.13509	0	+
chr10	60123965	60124090	chr10.13511	0	+
chr10	60128906	60129064	chr10.13513	0	+
chr10	60130344	60130486	chr10.13514	0	+
chr10	60133429	60133580	chr10.13516	0	+
chr10	60136468	60136605	chr10.13518	0	+
chr10	60137855	60137973	chr10.13521	0	+
chr10	60146095	60146368	chr10.13540	0	+
chr10	60146444	60146585	chr10.13541	0	+
chr10	60148016	60148131	chr10.13542	0	+
chr10	60157194	60157321	chr10.13556	0	+
chr10	60158412	60158534	chr10.13557	0	+
chr10	60159433	60159549	chr10.13558	0	+
chr10	60174709	60174837	chr10.13581	0	+
chr10	60176959	60177062	chr10.13585	0	+
chr10	60183740	60183878	chr10.13593	0	+
chr10	60185423	60185529	chr10.13595	0	+
chr10	61114283	61114409	chr10.13756	0	+
chr10	61116600	61116743	chr10.13757	0	+
chr10	61118364	61118467	chr10.13761	0	+
chr10	61123402	61123532	chr10.13768	0	+
chr10	61131361	61131472	chr10.13772	0	+
chr10	61140343	61140475	chr10.13776	0	+
chr10	61363553	61363666	chr10.13792	0	+
chr10	61434119	61434235	chr10.13793	0	+
chr10	61440239	61440339	chr10.13801	0	+
chr10	61442355	61442498	chr10.13803	0	+
chr10	61710711	61710828	chr10.13819	0	+
chr10	61711704	61711820	chr10.13821	0	+
chr10	61712024	61712146	chr10.13822	0	+
chr10	61727193	61727297	chr10.13839	0	+
chr10	61727473	61727657	chr10.13842	0	+
chr10	61727678	61728020	chr10.13843	0	+
chr10	61728145	61728377	chr10.13845	0	+
chr10	61762734	61762840	chr10.13889	0	+
chr10	61762894	61763976	chr10.13890	0	+
chr10	61764703	61764825	chr10.13894	0	+
chr10	61772394	61772561	chr10.13902	0	+
chr10	62067104	62067375	chr10.13948	0	+
chr10	62654167	62654270	chr10.14024	0	+
chr10	62654276	62654394	chr10.14025	0	+
chr10	62860483	62860683	chr10.14167	0	+
chr10	62860987	62861097	chr10.14172	0	+
chr10	62861569	62861682	chr10.14181	0	+
chr10	62873262	62873420	chr10.14209	0	+
chr10	62893028	62893137	chr10.14219	0	+
chr10	62893383	62893527	chr10.14223	0	+
chr10	62893564	62893704	chr10.14224	0	+
chr10	62893795	62893941	chr10.14226	0	+
chr10	62893956	62894178	chr10.14227	0	+
chr10	62894583	62894707	chr10.14233	0	+
chr10	62935813	62935929	chr10.14246	0	+
chr10	63197109	63197372	chr10.14362	0	+
chr10	63197463	63197634	chr10.14364	0	+
chr10	63342706	63342809	chr10.14377	0	+
chr10	63412110	63412250	chr10.14385	0	+
chr10	63412552	63412686	chr10.14389	0	+
chr10	63412705	63412902	chr10.14390	0	+
chr10	63412945	63413382	chr10.14392	0	+
chr10	63540381	63540557	chr10.14407	0	+
chr10	63541259	63541361	chr10.14419	0	+
chr10	63548581	63548779	chr10.14426	0	+
chr10	63549176	63549277	chr10.14430	0	+
chr10	63556952	63557181	chr10.14435	0	+
chr10	63559876	63560023	chr10.14438	0	+
chr10	63563727	63563831	chr10.14440	0	+
chr10	63564862	63564968	chr10.14443	0	+
chr10	63566865	63567091	chr10.14447	0	+
chr10	63568831	63568969	chr10.14448	0	+
chr10	63570722	63570888	chr10.14449	0	+
chr10	63571874	63571980	chr10.14451	0	+
chr10	63784638	63784764	chr10.14467	0	+
chr10	63788459	63788579	chr10.14469	0	+
chr10	63798798	63798930	chr10.14471	0	+
chr10	63799903	63800036	chr10.14472	0	+
chr10	63800838	63800945	chr10.14473	0	+
chr10	63802136	63802357	chr10.14475	0	+
chr10	63803593	63803696	chr10.14476	0	+
chr10	63805982	63806085	chr10.14478	0	+
chr10	63807225	63807345	chr10.14479	0	+
chr10	63810561	63810680	chr10.14483	0	+
chr10	63816626	63816745	chr10.14493	0	+
chr10	64498813	64498997	chr10.14540	0	+
chr10	64531964	64532114	chr10.14541	0	+
chr10	64532497	64532838	chr10.14546	0	+
chr10	64532875	64533082	chr10.14547	0	+
chr10	64670012	64670142	chr10.14556	0	+
chr10	64673958	64674072	chr10.14558	0	+
chr10	64703341	64703475	chr10.14565	0	+
chr10	64729763	64729952	chr10.14569	0	+
chr10	64749790	64749958	chr10.14570	0	+
chr10	64963561	64963906	chr10.14589	0	+
chr10	64963922	64964530	chr10.14590	0	+
chr10	65060272	65060394	chr10.14603	0	+
chr10	65066370	65066494	chr10.14605	0	+
chr10	65068510	65068637	chr10.14607	0	+
chr10	65071782	65071889	chr10.14609	0	+
chr10	65073222	65073370	chr10.14613	0	+
chr10	65092854	65092969	chr10.14631	0	+
chr10	65111315	65111557	chr10.14645	0	+
chr10	65117528	65117678	chr10.14646	0	+
chr10	65524864	65524979	chr10.14699	0	+
chr10	65526473	65526579	chr10.14703	0	+
chr10	65535094	65535286	chr10.14730	0	+
chr10	65541481	65541630	chr10.14753	0	+
chr10	65811217	65811322	chr10.14834	0	+
chr10	65826093	65826253	chr10.14859	0	+
chr10	65834489	65834600	chr10.14886	0	+
chr10	65840663	65840772	chr10.14894	0	+
chr10	65843115	65843271	chr10.14895	0	+
chr10	65849990	65850098	chr10.14899	0	+
chr10	65853991	65854211	chr10.14904	0	+
chr10	65870957	65871221	chr10.14907	0	+
chr10	65879183	65879371	chr10.14911	0	+
chr10	65887467	65887588	chr10.14920	0	+
chr10	65893933	65894035	chr10.14923	0	+
chr10	65907587	65907766	chr10.14937	0	+
chr10	65915987	65916098	chr10.14941	0	+
chr10	65916623	65916820	chr10.14946	0	+
chr10	65923708	65923840	chr10.14962	0	+
chr10	66023492	66023664	chr10.15030	0	+
chr10	66023701	66023826	chr10.15031	0	+
chr10	66073765	66073939	chr10.15053	0	+
chr10	66074122	66074286	chr10.15056	0	+
chr10	66219068	66219196	chr10.15097	0	+
chr10	66219435	66219551	chr10.15098	0	+
chr10	66805503	66805650	chr10.15152	0	+
chr10	66806790	66806924	chr10.15154	0	+
chr10	66829000	66829104	chr10.15163	0	+
chr10	66852395	66852569	chr10.15173	0	+
chr10	66854153	66854258	chr10.15174	0	+
chr10	66855790	66855908	chr10.15176	0	+
chr10	66860246	66860353	chr10.15180	0	+
chr10	66862398	66862503	chr10.15183	0	+
chr10	66863290	66863404	chr10.15186	0	+
chr10	66873881	66874094	chr10.15194	0	+
chr10	67158226	67158345	chr10.15238	0	+
chr10	67158745	67159013	chr10.15243	0	+
chr10	67159684	67159809	chr10.15251	0	+
chr10	67160182	67160424	chr10.15256	0	+
chr10	67160842	67160943	chr10.15263	0	+
chr10	67171170	67171271	chr10.15270	0	+
chr10	67746467	67747216	chr10.15302	0	+
chr10	67747409	67748198	chr10.15305	0	+
chr10	67905082	67905347	chr10.15327	0	+
chr10	67905729	67905940	chr10.15332	0	+
chr10	67906016	67906135	chr10.15334	0	+
chr10	67906164	67906267	chr10.15335	0	+
chr10	67906355	67906551	chr10.15336	0	+
chr10	67915689	67915805	chr10.15346	0	+
chr10	67916174	67916277	chr10.15348	0	+
chr10	67916338	67916450	chr10.15349	0	+
chr10	67925408	67925544	chr10.15362	0	+
chr10	67925825	67925931	chr10.15364	0	+
chr10	67930886	67931006	chr10.15378	0	+
chr10	67969118	67969332	chr10.15388	0	+
chr10	67969336	67969440	chr10.15389	0	+
chr10	67975504	67975604	chr10.15433	0	+
chr10	67975621	67975755	chr10.15434	0	+
chr10	67975972	67976135	chr10.15438	0	+
chr10	68162058	68162167	chr10.15443	0	+
chr10	68170191	68170299	chr10.15445	0	+
chr10	68210145	68210273	chr10.15452	0	+
chr10	68273381	68273505	chr10.15472	0	+
chr10	68597681	68597799	chr10.15524	0	+
chr10	68799625	68799737	chr10.15584	0	+
chr10	68812418	68812520	chr10.15596	0	+
chr10	68814854	68814955	chr10.15603	0	+
chr10	68817460	68817589	chr10.15606	0	+
chr10	68818507	68818608	chr10.15607	0	+
chr10	68819000	68819176	chr10.15609	0	+
chr10	68820840	68820948	chr10.15616	0	+
chr10	68824136	68824290	chr10.15621	0	+
chr10	68828096	68828196	chr10.15623	0	+
chr10	68831834	68831961	chr10.15625	0	+
chr10	68833425	68833525	chr10.15627	0	+
chr10	68834182	68834282	chr10.15628	0	+
chr10	68842986	68843115	chr10.15649	0	+
chr10	68844840	68845052	chr10.15651	0	+
chr10	68848355	68848456	chr10.15657	0	+
chr10	68944285	68944389	chr10.15707	0	+
chr10	68963017	68963118	chr10.15708	0	+
chr10	68981406	68981557	chr10.15731	0	+
chr10	68981576	68981703	chr10.15732	0	+
chr10	68986121	68986285	chr10.15733	0	+
chr10	69004102	69004264	chr10.15736	0	+
chr10	69008071	69008175	chr10.15738	0	+
chr10	69217149	69217286	chr10.15781	0	+
chr10	69218872	69218974	chr10.15782	0	+
chr10	69221584	69221734	chr10.15789	0	+
chr10	69221833	69221941	chr10.15790	0	+
chr10	69222019	69222122	chr10.15792	0	+
chr10	69229293	69229504	chr10.15802	0	+
chr10	69232931	69233085	chr10.15807	0	+
chr10	69237124	69237358	chr10.15811	0	+
chr10	69238166	69238270	chr10.15812	0	+
chr10	69240494	69240679	chr10.15813	0	+
chr10	69259635	69259764	chr10.15821	0	+
chr10	69289580	69289788	chr10.15839	0	+
chr10	69429862	69429983	chr10.15845	0	+
chr10	69604305	69604405	chr10.15851	0	+
chr10	69671220	69671326	chr10.15884	0	+
chr10	69673162	69673267	chr10.15887	0	+
chr10	69738756	69738858	chr10.15890	0	+
chr10	69753965	69754077	chr10.15908	0	+
chr10	69774123	69774246	chr10.15923	0	+
chr10	69855625	69855784	chr10.15926	0	+
chr10	69858187	69858345	chr10.15927	0	+
chr10	69880299	69880399	chr10.15934	0	+
chr10	69882398	69882511	chr10.15939	0	+
chr10	69882801	69882930	chr10.15940	0	+
chr10	69883717	69883859	chr10.15941	0	+
chr10	69885413	69885626	chr10.15943	0	+
chr10	69886414	69886595	chr10.15944	0	+
chr10	70609550	70609657	chr10.15970	0	+
chr10	70616199	70616304	chr10.15979	0	+
chr10	70821175	70821325	chr10.16002	0	+
chr10	70822562	70822828	chr10.16019	0	+
chr10	70822837	70823001	chr10.16020	0	+
chr10	70963913	70964055	chr10.16040	0	+
chr10	71261992	71262265	chr10.16095	0	+
chr10	71634402	71634588	chr10.16115	0	+
chr10	72019883	72020014	chr10.16142	0	+
chr10	72020091	72020198	chr10.16144	0	+
chr10	72020205	72020351	chr10.16145	0	+
chr10	72020449	72020708	chr10.16147	0	+
chr10	72149325	72149437	chr10.16156	0	+
chr10	72153466	72153673	chr10.16161	0	+
chr10	72169933	72170109	chr10.16167	0	+
chr10	72830728	72830838	chr10.16212	0	+
chr10	72845493	72845622	chr10.16217	0	+
chr10	73007318	73007440	chr10.16255	0	+
chr10	73010388	73010548	chr10.16257	0	+
chr10	73013838	73014025	chr10.16258	0	+
chr10	73014912	73015052	chr10.16259	0	+
chr10	73015855	73015987	chr10.16260	0	+
chr10	73017367	73017501	chr10.16261	0	+
chr10	73110670	73110791	chr10.16342	0	+
chr10	73118565	73118669	chr10.16359	0	+
chr10	73184473	73184715	chr10.16407	0	+
chr10	73185076	73185203	chr10.16410	0	+
chr10	73199410	73199550	chr10.16435	0	+
chr10	73199998	73200125	chr10.16438	0	+
chr10	73687230	73687414	chr10.16475	0	+
chr10	73773350	73773468	chr10.16483	0	+
chr10	73869862	73869981	chr10.16488	0	+
chr10	73875815	73875995	chr10.16492	0	+
chr10	73899750	73899870	chr10.16495	0	+
chr10	73926702	73926820	chr10.16501	0	+
chr10	73928350	73928467	chr10.16503	0	+
chr10	73930091	73930212	chr10.16504	0	+
chr10	73934491	73934624	chr10.16505	0	+
chr10	73937461	73937598	chr10.16507	0	+
chr10	73939523	73939640	chr10.16511	0	+
chr10	73941571	73941765	chr10.16512	0	+
chr10	73943430	73943615	chr10.16513	0	+
chr10	73946593	73946718	chr10.16521	0	+
chr10	73947525	73947772	chr10.16522	0	+
chr10	74055294	74055696	chr10.16536	0	+
chr10	74095228	74095372	chr10.16541	0	+
chr10	74109412	74109537	chr10.16543	0	+
chr10	74112964	74113089	chr10.16544	0	+
chr10	74114295	74114396	chr10.16545	0	+
chr10	74121436	74121559	chr10.16554	0	+
chr10	74577556	74577743	chr10.16613	0	+
chr10	74719823	74719923	chr10.16649	0	+
chr10	75120871	75120979	chr10.16715	0	+
chr10	75123952	75124135	chr10.16716	0	+
chr10	75126371	75126540	chr10.16719	0	+
chr10	75127112	75127243	chr10.16720	0	+
chr10	75128456	75128569	chr10.16722	0	+
chr10	75128573	75128743	chr10.16723	0	+
chr10	75144675	75144811	chr10.16725	0	+
chr10	75151832	75151943	chr10.16726	0	+
chr10	76131223	76131327	chr10.16763	0	+
chr10	76131766	76131897	chr10.16770	0	+
chr10	76159641	76160609	chr10.16775	0	+
chr10	76160623	76160724	chr10.16776	0	+
chr10	76160728	76161099	chr10.16777	0	+
chr10	76170359	76170500	chr10.16781	0	+
chr10	76193493	76193621	chr10.16797	0	+
chr10	76199849	76199967	chr10.16806	0	+
chr10	76203225	76203385	chr10.16809	0	+
chr10	76215196	76215299	chr10.16820	0	+
chr10	76217261	76217365	chr10.16821	0	+
chr10	76225441	76225586	chr10.16832	0	+
chr10	76243451	76243667	chr10.16852	0	+
chr10	76251456	76251584	chr10.16862	0	+
chr10	76275459	76275562	chr10.16892	0	+
chr10	76320466	76320580	chr10.16907	0	+
chr10	76321615	76321769	chr10.16909	0	+
chr10	76583548	76583687	chr10.16991	0	+
chr10	76609985	76610088	chr10.17030	0	+
chr10	76671772	76671879	chr10.17062	0	+
chr10	76878819	76878947	chr10.17093	0	+
chr10	76946155	76946262	chr10.17095	0	+
chr10	76970859	76970972	chr10.17099	0	+
chr10	76971058	76971167	chr10.17101	0	+
chr10	77130004	77130419	chr10.17117	0	+
chr10	77246926	77247029	chr10.17140	0	+
chr10	77708849	77709001	chr10.17235	0	+
chr10	77788793	77788912	chr10.17246	0	+
chr10	78010574	78010687	chr10.17266	0	+
chr10	78231463	78231598	chr10.17304	0	+
chr10	78231720	78231929	chr10.17305	0	+
chr10	78232032	78232134	chr10.17307	0	+
chr10	78389633	78389802	chr10.17340	0	+
chr10	78477505	78477612	chr10.17348	0	+
chr10	78787645	78787814	chr10.17369	0	+
chr10	78814101	78814560	chr10.17374	0	+
chr10	78917705	78917833	chr10.17391	0	+
chr10	78920460	78920618	chr10.17392	0	+
chr10	78922361	78922486	chr10.17393	0	+
chr10	78940324	78940607	chr10.17397	0	+
chr10	78940716	78940834	chr10.17398	0	+
chr10	78980828	78981004	chr10.17415	0	+
chr10	78985873	78986388	chr10.17422	0	+
chr10	78986533	78986804	chr10.17424	0	+
chr10	79161311	79161443	chr10.17453	0	+
chr10	79161581	79161698	chr10.17455	0	+
chr10	79401595	79401703	chr10.17461	0	+
chr10	79552832	79552933	chr10.17484	0	+
chr10	79670662	79670810	chr10.17524	0	+
chr10	79738849	79739056	chr10.17525	0	+
chr10	79761387	79761498	chr10.17526	0	+
chr10	79761514	79761615	chr10.17527	0	+
chr10	79762210	79762317	chr10.17535	0	+
chr10	79762861	79763019	chr10.17543	0	+
chr10	79794198	79794425	chr10.17565	0	+
chr10	79794822	79794947	chr10.17571	0	+
chr10	79795020	79795130	chr10.17573	0	+
chr10	79795140	79795577	chr10.17574	0	+
chr10	79795809	79796069	chr10.17576	0	+
chr10	79801948	79802199	chr10.17579	0	+
chr10	79808478	79808712	chr10.17580	0	+
chr10	79837557	79837660	chr10.17596	0	+
chr10	79852288	79852413	chr10.17597	0	+
chr10	79857779	79857882	chr10.17603	0	+
chr10	79970929	79971033	chr10.17607	0	+
chr10	79977230	79977384	chr10.17613	0	+
chr10	79980728	79980830	chr10.17617	0	+
chr10	79982720	79982833	chr10.17618	0	+
chr10	79990283	79990394	chr10.17624	0	+
chr10	79999256	79999414	chr10.17637	0	+
chr10	80042227	80042374	chr10.17667	0	+
chr10	80050908	80051021	chr10.17675	0	+
chr10	80052411	80052516	chr10.17676	0	+
chr10	80073093	80073208	chr10.17681	0	+
chr10	80077096	80077287	chr10.17683	0	+
chr10	80155638	80155832	chr10.17684	0	+
chr10	80160181	80160416	chr10.17688	0	+
chr10	80193621	80193771	chr10.17690	0	+
chr10	80193928	80194043	chr10.17695	0	+
chr10	80270904	80271057	chr10.17696	0	+
chr10	80341438	80341612	chr10.17700	0	+
chr10	80341781	80341974	chr10.17703	0	+
chr10	80559387	80559505	chr10.17732	0	+
chr10	80638046	80638273	chr10.17744	0	+
chr10	80668671	80668915	chr10.17750	0	+
chr10	80669083	80669231	chr10.17754	0	+
chr10	80669287	80669458	chr10.17756	0	+
chr10	80781416	80781517	chr10.17785	0	+
chr10	80803670	80803840	chr10.17787	0	+
chr10	80825126	80825277	chr10.17792	0	+
chr10	80831466	80831605	chr10.17794	0	+
chr10	80854224	80854325	chr10.17802	0	+
chr10	80868682	80868789	chr10.17815	0	+
chr10	80869342	80869497	chr10.17824	0	+
chr10	80869636	80869755	chr10.17825	0	+
chr10	80896648	80896754	chr10.17828	0	+
chr10	80908206	80908317	chr10.17833	0	+
chr10	80909418	80909526	chr10.17834	0	+
chr10	80922034	80922256	chr10.17838	0	+
chr10	80926832	80927046	chr10.17839	0	+
chr10	80929422	80929545	chr10.17842	0	+
chr10	80940477	80940579	chr10.17848	0	+
chr10	80957181	80957329	chr10.17856	0	+
chr10	80990491	80990615	chr10.17859	0	+
chr10	81252333	81252489	chr10.17902	0	+
chr10	81279115	81279284	chr10.17912	0	+
chr10	81283131	81283252	chr10.17914	0	+
chr10	81283938	81284124	chr10.17915	0	+
chr10	81286666	81286792	chr10.17917	0	+
chr10	81311907	81312080	chr10.17919	0	+
chr10	81312575	81312818	chr10.17920	0	+
chr10	81312912	81313012	chr10.17922	0	+
chr10	81313840	81314033	chr10.17923	0	+
chr10	81314223	81314470	chr10.17924	0	+
chr10	81315690	81315809	chr10.17925	0	+
chr10	81317042	81317155	chr10.17926	0	+
chr10	81484855	81485013	chr10.17947	0	+
chr10	81518251	81518437	chr10.17951	0	+
chr10	81575879	81575991	chr10.17960	0	+
chr10	81581049	81581166	chr10.17962	0	+
chr10	81581170	81581460	chr10.17963	0	+
chr10	81581578	81581738	chr10.17966	0	+
chr10	81581914	81582051	chr10.17970	0	+
chr10	81942474	81942662	chr10.18018	0	+
chr10	81943143	81943271	chr10.18022	0	+
chr10	81943570	81943674	chr10.18024	0	+
chr10	81972773	81972884	chr10.18028	0	+
chr10	81979706	81979905	chr10.18033	0	+
chr10	82033168	82033317	chr10.18067	0	+
chr10	82068661	82068762	chr10.18092	0	+
chr10	82084677	82084799	chr10.18109	0	+
chr10	82088129	82088231	chr10.18112	0	+
chr10	82090492	82090628	chr10.18115	0	+
chr10	82091497	82091602	chr10.18118	0	+
chr10	82096358	82096530	chr10.18121	0	+
chr10	82241535	82241643	chr10.18133	0	+
chr10	82331962	82332135	chr10.18135	0	+
chr10	82332156	82332571	chr10.18136	0	+
chr10	82583541	82583700	chr10.18150	0	+
chr10	82645607	82645724	chr10.18161	0	+
chr10	82648015	82648128	chr10.18162	0	+
chr10	82693322	82693422	chr10.18166	0	+
chr10	82693501	82693619	chr10.18167	0	+
chr10	82720014	82720124	chr10.18175	0	+
chr10	82720353	82720679	chr10.18179	0	+
chr10	82720743	82720887	chr10.18181	0	+
chr10	82734041	82734235	chr10.18184	0	+
chr10	82741083	82741222	chr10.18189	0	+
chr10	82741308	82741411	chr10.18191	0	+
chr10	82912284	82912393	chr10.18211	0	+
chr10	83002349	83002568	chr10.18231	0	+
chr10	83564744	83564883	chr10.18270	0	+
chr10	83728942	83729058	chr10.18301	0	+
chr10	83993200	83993460	chr10.18318	0	+
chr10	83993617	83993778	chr10.18321	0	+
chr10	83993914	83994048	chr10.18323	0	+
chr10	84057909	84058040	chr10.18335	0	+
chr10	84086069	84086179	chr10.18343	0	+
chr10	84090594	84090729	chr10.18347	0	+
chr10	84205016	84205132	chr10.18391	0	+
chr10	84238738	84238860	chr10.18425	0	+
chr10	84240513	84240617	chr10.18428	0	+
chr10	84264981	84265103	chr10.18472	0	+
chr10	84273749	84273850	chr10.18482	0	+
chr10	84291594	84291704	chr10.18502	0	+
chr10	84653178	84653279	chr10.18536	0	+
chr10	84664857	84664974	chr10.18551	0	+
chr10	84668973	84669077	chr10.18552	0	+
chr10	84745272	84745412	chr10.18586	0	+
chr10	84757922	84758108	chr10.18590	0	+
chr10	84763241	84763383	chr10.18591	0	+
chr10	84940869	84940976	chr10.18635	0	+
chr10	84949580	84949723	chr10.18636	0	+
chr10	85034123	85034262	chr10.18658	0	+
chr10	85037171	85037276	chr10.18659	0	+
chr10	85045795	85045910	chr10.18665	0	+
chr10	85052088	85052228	chr10.18668	0	+
chr10	85064090	85064198	chr10.18690	0	+
chr10	85154044	85154160	chr10.18709	0	+
chr10	85200071	85200190	chr10.18713	0	+
chr10	85201611	85201840	chr10.18730	0	+
chr10	85203044	85203244	chr10.18740	0	+
chr10	85341231	85341353	chr10.18784	0	+
chr10	85364178	85364301	chr10.18798	0	+
chr10	85396020	85396137	chr10.18810	0	+
chr10	85423683	85423836	chr10.18825	0	+
chr10	85495640	85495790	chr10.18838	0	+
chr10	85523609	85523727	chr10.18842	0	+
chr10	85530144	85530254	chr10.18844	0	+
chr10	85536310	85536454	chr10.18848	0	+
chr10	85536534	85536673	chr10.18849	0	+
chr10	85540578	85540726	chr10.18852	0	+
chr10	85595787	85595891	chr10.18873	0	+
chr10	85696395	85696628	chr10.18892	0	+
chr10	85696687	85696796	chr10.18895	0	+
chr10	85716438	85716546	chr10.18899	0	+
chr10	85749240	85749346	chr10.18914	0	+
chr10	85754157	85754312	chr10.18915	0	+
chr10	85815326	85815462	chr10.18929	0	+
chr10	85859257	85859368	chr10.18939	0	+
chr10	85882251	85882389	chr10.18940	0	+
chr10	85893146	85893254	chr10.18944	0	+
chr10	86443711	86443842	chr10.19002	0	+
chr10	86443919	86444029	chr10.19004	0	+
chr10	86444040	86444190	chr10.19005	0	+
chr10	86444213	86444394	chr10.19006	0	+
chr10	86444414	86444546	chr10.19007	0	+
chr10	86557600	86557718	chr10.19015	0	+
chr10	86566537	86566671	chr10.19016	0	+
chr10	86587987	86588125	chr10.19017	0	+
chr10	86630157	86630291	chr10.19021	0	+
chr10	86687080	86687220	chr10.19023	0	+
chr10	86718293	86718399	chr10.19024	0	+
chr10	86721515	86721627	chr10.19025	0	+
chr10	86726233	86726351	chr10.19027	0	+
chr10	86731689	86731910	chr10.19029	0	+
chr10	86742417	86742559	chr10.19044	0	+
chr10	86742627	86742758	chr10.19045	0	+
chr10	86752047	86752175	chr10.19052	0	+
chr10	86753177	86753291	chr10.19055	0	+
chr10	86758491	86758607	chr10.19058	0	+
chr10	86772751	86772859	chr10.19061	0	+
chr10	86776058	86776165	chr10.19062	0	+
chr10	86779797	86779897	chr10.19065	0	+
chr10	86785937	86786092	chr10.19068	0	+
chr10	86799939	86800178	chr10.19074	0	+
chr10	86804864	86804972	chr10.19076	0	+
chr10	86808658	86808813	chr10.19078	0	+
chr10	86813238	86813356	chr10.19081	0	+
chr10	86903464	86903596	chr10.19089	0	+
chr10	86903607	86904088	chr10.19090	0	+
chr10	86904092	86904405	chr10.19091	0	+
chr10	86911496	86911607	chr10.19094	0	+
chr10	87054838	87054970	chr10.19097	0	+
chr10	87301396	87301500	chr10.19154	0	+
chr10	87306676	87306799	chr10.19155	0	+
chr10	87374638	87374823	chr10.19199	0	+
chr10	87386982	87387085	chr10.19204	0	+
chr10	87390028	87390182	chr10.19207	0	+
chr10	87403895	87403995	chr10.19210	0	+
chr11	22181	22371	chr11.1	0	+
chr11	29673	29877	chr11.1	0	+
chr11	34612	34770	chr11.2	0	+
chr11	89179	89289	chr11.8	0	+
chr11	89296	89411	chr11.9	0	+
chr11	102721	103073	chr11.35	0	+
chr11	103180	103311	chr11.37	0	+
chr11	109435	109536	chr11.46	0	+
chr11	110416	110537	chr11.47	0	+
chr11	118700	118824	chr11.50	0	+
chr11	139315	139532	chr11.52	0	+
chr11	142927	143077	chr11.54	0	+
chr11	238359	238547	chr11.57	0	+
chr11	241149	241258	chr11.59	0	+
chr11	261881	262028	chr11.66	0	+
chr11	262089	262193	chr11.68	0	+
chr11	262209	262724	chr11.69	0	+
chr11	540122	540287	chr11.84	0	+
chr11	547891	548048	chr11.88	0	+
chr11	552743	552884	chr11.90	0	+
chr11	554738	554845	chr11.91	0	+
chr11	559825	559940	chr11.105	0	+
chr11	572204	572653	chr11.120	0	+
chr11	572909	573016	chr11.125	0	+
chr11	592021	592219	chr11.130	0	+
chr11	597508	597643	chr11.134	0	+
chr11	597742	597845	chr11.136	0	+
chr11	600684	600796	chr11.137	0	+
chr11	655575	655683	chr11.143	0	+
chr11	656700	656803	chr11.145	0	+
chr11	729537	729694	chr11.147	0	+
chr11	751158	751323	chr11.154	0	+
chr11	766046	766184	chr11.155	0	+
chr11	779225	779348	chr11.156	0	+
chr11	783372	783473	chr11.159	0	+
chr11	783906	784103	chr11.163	0	+
chr11	874236	874345	chr11.179	0	+
chr11	896809	896976	chr11.185	0	+
chr11	1007165	1007288	chr11.245	0	+
chr11	1010517	1010652	chr11.254	0	+
chr11	1010791	1010903	chr11.256	0	+
chr11	1029973	1030080	chr11.265	0	+
chr11	1102954	1103128	chr11.275	0	+
chr11	1193461	1193571	chr11.281	0	+
chr11	1193689	1193811	chr11.283	0	+
chr11	1197499	1197605	chr11.285	0	+
chr11	1214091	1214237	chr11.286	0	+
chr11	1214832	1215177	chr11.290	0	+
chr11	1224519	1224750	chr11.291	0	+
chr11	1225158	1225345	chr11.292	0	+
chr11	1230947	1231066	chr11.293	0	+
chr11	1242899	1243008	chr11.318	0	+
chr11	1247602	1247727	chr11.335	0	+
chr11	1261197	1261386	chr11.337	0	+
chr11	1278770	1278919	chr11.346	0	+
chr11	1278935	1279126	chr11.347	0	+
chr11	1279134	1279343	chr11.348	0	+
chr11	1290212	1290338	chr11.351	0	+
chr11	1290906	1291589	chr11.352	0	+
chr11	1291664	1291766	chr11.354	0	+
chr11	1291906	1292019	chr11.356	0	+
chr11	1482860	1483108	chr11.421	0	+
chr11	1493376	1493510	chr11.427	0	+
chr11	1496720	1496858	chr11.428	0	+
chr11	1501753	1501878	chr11.432	0	+
chr11	1504919	1505024	chr11.433	0	+
chr11	1512791	1512911	chr11.434	0	+
chr11	1524194	1524297	chr11.441	0	+
chr11	1533394	1533514	chr11.443	0	+
chr11	1549865	1550002	chr11.448	0	+
chr11	1555012	1555146	chr11.449	0	+
chr11	1557842	1557992	chr11.450	0	+
chr11	1559508	1559664	chr11.451	0	+
chr11	1592261	1592389	chr11.455	0	+
chr11	1592633	1592764	chr11.461	0	+
chr11	1592834	1592974	chr11.464	0	+
chr11	1593143	1593266	chr11.467	0	+
chr11	1598952	1599261	chr11.473	0	+
chr11	1668843	1668990	chr11.474	0	+
chr11	1669088	1669213	chr11.476	0	+
chr11	1669460	1669572	chr11.482	0	+
chr11	1716652	1716776	chr11.533	0	+
chr11	1716784	1717363	chr11.534	0	+
chr11	1723852	1723960	chr11.550	0	+
chr11	1934073	1934255	chr11.585	0	+
chr11	1934265	1934368	chr11.586	0	+
chr11	1934628	1934738	chr11.590	0	+
chr11	1935091	1935255	chr11.595	0	+
chr11	1939049	1939153	chr11.600	0	+
chr11	1939202	1939330	chr11.601	0	+
chr11	2080634	2080737	chr11.672	0	+
chr11	2080937	2081050	chr11.676	0	+
chr11	2088538	2088705	chr11.680	0	+
chr11	2088745	2088920	chr11.681	0	+
chr11	2089318	2089461	chr11.688	0	+
chr11	2089528	2089635	chr11.690	0	+
chr11	2089724	2089848	chr11.693	0	+
chr11	2128749	2128954	chr11.701	0	+
chr11	2138206	2138346	chr11.706	0	+
chr11	2162751	2162860	chr11.712	0	+
chr11	2223336	2223478	chr11.751	0	+
chr11	2223569	2223814	chr11.754	0	+
chr11	2228995	2229211	chr11.756	0	+
chr11	2339572	2339676	chr11.766	0	+
chr11	2345975	2346079	chr11.768	0	+
chr11	2420825	2421015	chr11.771	0	+
chr11	2483747	2484282	chr11.777	0	+
chr11	2484295	2484686	chr11.778	0	+
chr11	2591816	2591937	chr11.883	0	+
chr11	2591942	2592103	chr11.884	0	+
chr11	2745421	2745858	chr11.944	0	+
chr11	2779648	2779818	chr11.957	0	+
chr11	2779908	2780013	chr11.959	0	+
chr11	2780210	2780327	chr11.963	0	+
chr11	2811208	2811470	chr11.974	0	+
chr11	2908790	2909207	chr11.982	0	+
chr11	2971711	2971878	chr11.989	0	+
chr11	3016915	3017122	chr11.991	0	+
chr11	3035098	3035214	chr11.994	0	+
chr11	3061442	3061715	chr11.996	0	+
chr11	3105493	3105674	chr11.1000	0	+
chr11	3132530	3132648	chr11.1001	0	+
chr11	3147072	3147186	chr11.1003	0	+
chr11	3147193	3147300	chr11.1004	0	+
chr11	3165166	3165374	chr11.1005	0	+
chr11	3227293	3227519	chr11.1011	0	+
chr11	3232849	3233874	chr11.1015	0	+
chr11	3269969	3270125	chr11.1018	0	+
chr11	3270174	3270581	chr11.1019	0	+
chr11	3396658	3396896	chr11.1021	0	+
chr11	3457525	3457791	chr11.1030	0	+
chr11	3578150	3578431	chr11.1041	0	+
chr11	3599460	3599565	chr11.1045	0	+
chr11	3649074	3649391	chr11.1049	0	+
chr11	3649532	3649722	chr11.1051	0	+
chr11	3700905	3701378	chr11.1061	0	+
chr11	3701430	3701562	chr11.1063	0	+
chr11	3701718	3701896	chr11.1066	0	+
chr11	3701900	3702247	chr11.1067	0	+
chr11	3702535	3702660	chr11.1070	0	+
chr11	3745862	3745979	chr11.1073	0	+
chr11	3748515	3748625	chr11.1075	0	+
chr11	3760017	3760133	chr11.1079	0	+
chr11	3770281	3770438	chr11.1081	0	+
chr11	3770442	3770582	chr11.1082	0	+
chr11	3770586	3770711	chr11.1083	0	+
chr11	3770775	3770935	chr11.1085	0	+
chr11	3841949	3842065	chr11.1094	0	+
chr11	3845165	3845473	chr11.1096	0	+
chr11	3845687	3845857	chr11.1100	0	+
chr11	3845918	3846028	chr11.1101	0	+
chr11	3854729	3854899	chr11.1107	0	+
chr11	3858471	3858592	chr11.1111	0	+
chr11	3901798	3901911	chr11.1113	0	+
chr11	3902762	3902921	chr11.1114	0	+
chr11	3904718	3904904	chr11.1115	0	+
chr11	3906349	3906522	chr11.1116	0	+
chr11	3909816	3909983	chr11.1118	0	+
chr11	3913568	3913679	chr11.1125	0	+
chr11	3919948	3920088	chr11.1127	0	+
chr11	3921229	3921362	chr11.1128	0	+
chr11	3924637	3924796	chr11.1129	0	+
chr11	3926809	3926916	chr11.1130	0	+
chr11	3928561	3928721	chr11.1131	0	+
chr11	3930957	3931162	chr11.1132	0	+
chr11	3960717	3960829	chr11.1145	0	+
chr11	3968867	3969019	chr11.1147	0	+
chr11	3973786	3973953	chr11.1148	0	+
chr11	3976475	3976682	chr11.1150	0	+
chr11	3978696	3978802	chr11.1151	0	+
chr11	3987337	3987496	chr11.1153	0	+
chr11	4049514	4049658	chr11.1159	0	+
chr11	4054407	4054572	chr11.1160	0	+
chr11	4059247	4059360	chr11.1162	0	+
chr11	4146853	4146957	chr11.1178	0	+
chr11	4149945	4150054	chr11.1180	0	+
chr11	4152267	4152418	chr11.1181	0	+
chr11	4246986	4247117	chr11.1185	0	+
chr11	4252381	4252515	chr11.1189	0	+
chr11	4254577	4254740	chr11.1192	0	+
chr11	4255954	4256112	chr11.1193	0	+
chr11	4260548	4260681	chr11.1194	0	+
chr11	4262957	4263103	chr11.1198	0	+
chr11	4265191	4265343	chr11.1201	0	+
chr11	4273700	4273890	chr11.1206	0	+
chr11	4286101	4286256	chr11.1207	0	+
chr11	4389342	4389459	chr11.1254	0	+
chr11	4413485	4413586	chr11.1267	0	+
chr11	4417684	4417794	chr11.1275	0	+
chr11	4418056	4418280	chr11.1280	0	+
chr11	4448320	4448421	chr11.1301	0	+
chr11	4459892	4460026	chr11.1312	0	+
[truncated: 45,745 more rows]

## Sheet: Table S10
Table S10. Missing HCEs in Octonoba sinensis and Uloborus diversus
Type	Gene ID	Location in genome of Parasteatoda tepidariorum
intronic	LOC122271097	Chr_8	7305493	7305504
intronic	LOC107446009	Chr_8	12450606	12450626
intergenic	LOC107450671(dist=88905),LOC107450666(dist=112113)	Chr_8	15272794	15272806
intronic	LOC107443556	Chr_8	81405746	81405759
intronic	LOC107439460	Chr_8	86057200	86057214
intronic	LOC107443182	Chr_8	87400995	87401010
intronic	LOC107450041	Chr_5	18707845	18708012
intronic	LOC107449971	Chr_5	65667376	65667387
intergenic	LOC107440043(dist=5482),LOC107440045(dist=12492)	Chr_5	87971499	87972028
intronic	LOC107455154,LOC110282838	Chr_3	36962315	36962347
splicing	LOC107438309	Chr_3	37218076	37218087
intronic	LOC107457424	Chr_3	40711949	40711970
intronic	LOC107438610	Chr_3	54835113	54835125
intergenic	LOC107452261(dist=163224),LOC107449808(dist=262759)	Chr_3	55783642	55783842
intronic	LOC107452097	Chr_3	81819394	81819408
intergenic	LOC107444349(dist=35076),LOC107455997(dist=235571)	Chr_3	88217912	88217922
intronic	LOC107444979	Chr_3	88805973	88805986
intronic	LOC107440496	Chr_2	45344602	45344662
UTR5	LOC107453696(rna-LOC107453696:c.-19_-4del-)	Chr_2	45548848	45548863
splicing	LOC107442286	Chr_2	46654550	46654568
upstream	LOC107438548(dist=445)	Chr_2	58614979	58614990
intronic	LOC107453736	Chr_2	78109872	78109893
intronic	LOC107452741	Chr_2	87660293	87660303
intronic	LOC107450423	Chr_2	95652058	95652069
intergenic	LOC107455264(dist=104341),LOC107454478.5(dist=58543)	Chr_2	102423561	102423592
intronic	LOC107440426	Chr_6	25666841	25666854
intronic	LOC107455860	Chr_10	47356624	47356634
intronic	LOC107456194	Chr_10	48396217	48396235
exonic	LOC107438448	Chr_9	41853742	41853762
intronic	LOC107453018	Chr_1	6916202	6916213
intergenic	LOC107445233(dist=40845),LOC107436236(dist=70885)	Chr_1	11609368	11609388
intronic	LOC107443568	Chr_1	32576456	32576469
intronic	LOC107436746	Chr_1	46193037	46193049
exonic	LOC107452647	Chr_1	60796353	60796372
upstream	LOC107438781(dist=831)	Chr_1	91440657	91440668
intronic	LOC107441626	Chr_1	94186896	94186910

[truncated: 9 more sheets: Table S11, Table S12, Table S13, Table S14, Table S15, Table S16, Table S17, Table S18, Table S19]
